# Supplementary material for: Chlorido[1-(pyridin-2-yl)ethanone oximato-κ2 N,N′][1-(2-pyrid­yl)ethanone oxime-κ2 N,N′]copper(II) trihydrate
Source: Acta Crystallogr Sect E Struct Rep Online. 2011 Nov 23;67(Pt 12):m1810–1. doi: 10.1107/S1600536811049129 (PMC3238715; doi:10.1107/S1600536811049129)
Supplement: Supplementary file 1 [file e-67-m1810-sup1.cif]

##############################################################################
#                                                                            #
# This CIF contains the data in a paper accepted for publication in          #
# Acta Crystallographica Section E. It conforms to the requirements of       #
# Notes for Authors for Acta Crystallographica Section E, and has been       #
# peer reviewed under the auspices of the IUCr Commission on Journals.       #
#                                                                            #
# Full details of the Crystallographic Information File format               #
# are given in the paper "The Crystallographic Information File (CIF):       #
# a New Standard Archive File for Crystallography" by S. R. Hall, F. H.      #
# Allen and I. D. Brown [Acta Cryst. (1991), A47, 655-685].                  #
#                                                                            #
# The current version of the core CIF dictionary is obtainable from          #
# ftp://ftp.iucr.org/pub/cif_core.dic.                                       #
#                                                                            #
# Software is freely available for graphical display of the structure(s)     #
# in this CIF. For information consult the CIF software page                 #
# http://www.iucr.org/resources/cif/software.                                #
#                                                                            #
# This file may be used for bona fide research purposes within the           #
# scientific community so long as proper attribution is given to the journal # 
# article from which it was obtained.                                        #
#                                                                            #
##############################################################################
data_I
_audit_creation_method     SHELXL-97
_chemical_name_systematic
;
Chlorido[1-(pyridin-2-yl)ethanone
oximato-\k^2^<i>N</i>,<i>N</i>'][1-(2-pyridyl)ethanone
oxime-\k^2^<i>N</i>,<i>N</i>']copper(II) trihydrate
;
_chemical_name_common     ?
_chemical_formula_moiety     'C14 H15 Cl Cu N4 O2, 3(H2 O)'
_chemical_formula_sum     'C14 H21 Cl Cu N4 O5'
_chemical_formula_iupac     '[Cu (C7 H7 N2 O1) Cl (C7 H8 N2 O1)], 3H2 O'
_chemical_formula_weight     424.34
_chemical_melting_point     ?
_symmetry_cell_setting     triclinic
_symmetry_space_group_name_H-M     'P -1'
_symmetry_space_group_name_Hall     '-P 1'
loop_
    _symmetry_equiv_pos_as_xyz
    'x, y, z'
    '-x, -y, -z'
_cell_length_a     8.3980(9)
_cell_length_b     10.2559(11)
_cell_length_c     12.1121(13)
_cell_angle_alpha     114.199(2)
_cell_angle_beta     93.4620(10)
_cell_angle_gamma     103.9720(10)
_cell_volume     908.29(17)
_cell_formula_units_Z     2
_cell_measurement_reflns_used     2075
_cell_measurement_theta_min     2.541
_cell_measurement_theta_max     26.7955
_cell_measurement_temperature     298(2)
_exptl_crystal_description     block
_exptl_crystal_colour     dark-green
_exptl_crystal_size_max     0.45
_exptl_crystal_size_mid     0.41
_exptl_crystal_size_min     0.24
_exptl_crystal_density_diffrn     1.552
_exptl_crystal_density_meas     ?
_exptl_crystal_density_method     'not measured'
_exptl_crystal_F_000     438
_exptl_absorpt_coefficient_mu     1.381
_exptl_absorpt_correction_type     multi-scan
_exptl_absorpt_process_details     '(SADABS; Sheldrick, 1996)'
_exptl_absorpt_correction_T_min     0.5753
_exptl_absorpt_correction_T_max     0.7328
_exptl_special_details
;
;
_diffrn_ambient_temperature     298(2)
_diffrn_radiation_type     MoK\a
_diffrn_radiation_wavelength     0.71073
_diffrn_radiation_source     'fine-focus sealed tube'
_diffrn_radiation_monochromator     graphite
_diffrn_measurement_device_type     'Siemens SMART 1000 CCD'
_diffrn_measurement_method     'phi and omega scans'
_diffrn_detector_area_resol_mean     ?
_diffrn_reflns_number     4646
_diffrn_reflns_av_R_equivalents     0.0177
_diffrn_reflns_av_sigmaI/netI     0.0378
_diffrn_reflns_theta_min     2.54
_diffrn_reflns_theta_max     25.02
_diffrn_reflns_theta_full     25.02
_diffrn_measured_fraction_theta_max     0.986
_diffrn_measured_fraction_theta_full     0.986
_diffrn_reflns_limit_h_min     -9
_diffrn_reflns_limit_h_max     9
_diffrn_reflns_limit_k_min     -7
_diffrn_reflns_limit_k_max     12
_diffrn_reflns_limit_l_min     -14
_diffrn_reflns_limit_l_max     11
_diffrn_standards_number     .
_diffrn_standards_interval_count     .
_diffrn_standards_interval_time     .
_diffrn_standards_decay_%     .
_reflns_number_total     3156
_reflns_number_gt     2493
_reflns_threshold_expression     I>2sigma(I)
_refine_ls_structure_factor_coef     Fsqd
_refine_ls_matrix_type     full
_refine_ls_R_factor_all     0.0522
_refine_ls_R_factor_gt     0.0351
_refine_ls_wR_factor_gt     0.0833
_refine_ls_wR_factor_ref     0.0961
_refine_ls_goodness_of_fit_ref     1.001
_refine_ls_restrained_S_all     1.001
_refine_ls_number_reflns     3156
_refine_ls_number_parameters     228
_refine_ls_number_restraints     0
_refine_ls_hydrogen_treatment     constr
_refine_ls_weighting_scheme     calc
_refine_ls_weighting_details
         'calc w=1/[\s^2^(Fo^2^)+(0.0446P)^2^+0.7087P] where P=(Fo^2^+2Fc^2^)/3'
_atom_sites_solution_hydrogens     geom
_atom_sites_solution_primary     direct
_atom_sites_solution_secondary     difmap
_refine_ls_shift/su_max     0.022
_refine_ls_shift/su_mean     0.000
_refine_diff_density_max     0.409
_refine_diff_density_min     -0.304
_refine_ls_extinction_method     none
_refine_ls_extinction_coef     ?
loop_
    _atom_type_symbol
    _atom_type_description
    _atom_type_scat_dispersion_real
    _atom_type_scat_dispersion_imag
    _atom_type_scat_source
    'C' 'C' 0.0033 0.0016
                         'International Tables Vol C Tables 4.2.6.8 and 6.1.1.4'
    'H' 'H' 0.0000 0.0000
                         'International Tables Vol C Tables 4.2.6.8 and 6.1.1.4'
    'N' 'N' 0.0061 0.0033
                         'International Tables Vol C Tables 4.2.6.8 and 6.1.1.4'
    'O' 'O' 0.0106 0.0060
                         'International Tables Vol C Tables 4.2.6.8 and 6.1.1.4'
    'Cl' 'Cl' 0.1484 0.1585
                         'International Tables Vol C Tables 4.2.6.8 and 6.1.1.4'
    'Cu' 'Cu' 0.3201 1.2651
                         'International Tables Vol C Tables 4.2.6.8 and 6.1.1.4'
_computing_data_collection     'SMART (Siemens, 1996)'
_computing_cell_refinement     'SAINT (Siemens, 1996)'
_computing_data_reduction     'SAINT (Siemens, 1996)'
_computing_structure_solution     'SHELXS97 (Sheldrick, 2008)'
_computing_structure_refinement     'SHELXL97 (Sheldrick, 2008)'
_computing_molecular_graphics     'SHELXTL (Sheldrick, 2008)'
_computing_publication_material     'SHELXTL (Sheldrick, 2008)'
loop_
    _atom_site_type_symbol
    _atom_site_label
    _atom_site_fract_x
    _atom_site_fract_y
    _atom_site_fract_z
    _atom_site_U_iso_or_equiv
    _atom_site_adp_type
    _atom_site_calc_flag
    _atom_site_refinement_flags
    _atom_site_occupancy
    _atom_site_symmetry_multiplicity
    _atom_site_disorder_assembly
    _atom_site_disorder_group
    Cu Cu1 0.08870(5) 0.44895(4) 0.68063(3) 0.03697(15) Uani d . 1 1 . .
    Cl Cl1 0.35260(11) 0.46847(10) 0.79450(8) 0.0481(2) Uani d . 1 1 . .
    N N1 0.0912(4) 0.2780(3) 0.5265(2) 0.0418(7) Uani d . 1 1 . .
    N N2 0.1968(3) 0.5577(3) 0.5806(2) 0.0364(6) Uani d . 1 1 . .
    N N3 -0.0916(3) 0.3230(3) 0.7265(3) 0.0403(7) Uani d . 1 1 . .
    N N4 0.0355(3) 0.6084(3) 0.8295(2) 0.0355(6) Uani d . 1 1 . .
    O O1 0.0222(3) 0.1363(2) 0.5044(2) 0.0568(7) Uani d . 1 1 . .
    H H1 -0.0247 0.1338 0.5613 0.085 Uiso calc R 1 1 . .
    O O2 -0.1472(3) 0.1713(3) 0.6666(2) 0.0555(7) Uani d . 1 1 . .
    O O3 0.4005(4) 0.0145(3) 0.8601(3) 0.0820(10) Uani d . 1 1 . .
    H H3C 0.3588 0.0494 0.8165 0.098 Uiso d R 1 1 . .
    H H3D 0.4073 0.0722 0.9355 0.098 Uiso d R 1 1 . .
    O O4 0.7339(4) 0.8940(3) 0.3036(3) 0.0840(10) Uani d . 1 1 . .
    H H4C 0.8180 0.9495 0.3605 0.101 Uiso d R 1 1 . .
    H H4D 0.7251 0.8032 0.2868 0.101 Uiso d R 1 1 . .
    O O5 0.5675(4) 0.8149(3) 0.8877(3) 0.0795(9) Uani d . 1 1 . .
    H H5C 0.5105 0.8684 0.8772 0.095 Uiso d R 1 1 . .
    H H5D 0.5043 0.7260 0.8616 0.095 Uiso d R 1 1 . .
    C C1 0.1862(6) 0.1812(4) 0.3309(3) 0.0639(11) Uani d . 1 1 . .
    H H1A 0.2069 0.1028 0.3481 0.096 Uiso calc R 1 1 . .
    H H1B 0.2772 0.2196 0.2977 0.096 Uiso calc R 1 1 . .
    H H1C 0.0847 0.1424 0.2722 0.096 Uiso calc R 1 1 . .
    C C2 0.1705(4) 0.3039(4) 0.4468(3) 0.0421(8) Uani d . 1 1 . .
    C C3 0.2392(4) 0.4625(4) 0.4784(3) 0.0373(7) Uani d . 1 1 . .
    C C4 0.3404(4) 0.5153(4) 0.4109(3) 0.0474(9) Uani d . 1 1 . .
    H H4 0.3695 0.4487 0.3416 0.057 Uiso calc R 1 1 . .
    C C5 0.3981(5) 0.6664(5) 0.4465(3) 0.0534(10) Uani d . 1 1 . .
    H H5 0.4678 0.7030 0.4024 0.064 Uiso calc R 1 1 . .
    C C6 0.3516(5) 0.7628(4) 0.5479(3) 0.0506(9) Uani d . 1 1 . .
    H H6 0.3880 0.8655 0.5732 0.061 Uiso calc R 1 1 . .
    C C7 0.2498(4) 0.7036(4) 0.6111(3) 0.0439(8) Uani d . 1 1 . .
    H H7 0.2163 0.7687 0.6786 0.053 Uiso calc R 1 1 . .
    C C8 -0.3054(5) 0.3094(4) 0.8534(4) 0.0558(10) Uani d . 1 1 . .
    H H8A -0.3315 0.2037 0.8035 0.084 Uiso calc R 1 1 . .
    H H8B -0.4012 0.3419 0.8436 0.084 Uiso calc R 1 1 . .
    H H8C -0.2750 0.3313 0.9382 0.084 Uiso calc R 1 1 . .
    C C9 -0.1636(4) 0.3891(4) 0.8147(3) 0.0397(8) Uani d . 1 1 . .
    C C10 -0.0901(4) 0.5520(4) 0.8775(3) 0.0375(7) Uani d . 1 1 . .
    C C11 -0.1392(5) 0.6427(4) 0.9816(3) 0.0502(9) Uani d . 1 1 . .
    H H11 -0.2280 0.6026 1.0116 0.060 Uiso calc R 1 1 . .
    C C12 -0.0552(5) 0.7932(4) 1.0402(4) 0.0577(10) Uani d . 1 1 . .
    H H12 -0.0871 0.8559 1.1100 0.069 Uiso calc R 1 1 . .
    C C13 0.0756(5) 0.8495(4) 0.9948(3) 0.0505(9) Uani d . 1 1 . .
    H H13 0.1353 0.9503 1.0339 0.061 Uiso calc R 1 1 . .
    C C14 0.1169(4) 0.7534(4) 0.8898(3) 0.0436(8) Uani d . 1 1 . .
    H H14 0.2063 0.7920 0.8595 0.052 Uiso calc R 1 1 . .
loop_
    _atom_site_aniso_label
    _atom_site_aniso_U_11
    _atom_site_aniso_U_22
    _atom_site_aniso_U_33
    _atom_site_aniso_U_12
    _atom_site_aniso_U_13
    _atom_site_aniso_U_23
    Cu1 0.0435(3) 0.0338(2) 0.0336(2) 0.01245(17) 0.01058(18) 0.01352(17)
    Cl1 0.0494(5) 0.0579(6) 0.0446(5) 0.0244(4) 0.0113(4) 0.0246(4)
    N1 0.0512(18) 0.0330(15) 0.0382(16) 0.0145(13) 0.0054(14) 0.0118(12)
    N2 0.0428(16) 0.0390(15) 0.0312(14) 0.0154(12) 0.0093(12) 0.0170(12)
    N3 0.0412(16) 0.0367(15) 0.0424(16) 0.0098(12) 0.0051(13) 0.0180(13)
    N4 0.0402(16) 0.0366(15) 0.0340(14) 0.0148(12) 0.0107(12) 0.0170(12)
    O1 0.0778(19) 0.0337(13) 0.0522(15) 0.0157(12) 0.0182(14) 0.0119(12)
    O2 0.0658(17) 0.0346(13) 0.0603(16) 0.0062(12) 0.0103(14) 0.0201(12)
    O3 0.113(3) 0.0569(18) 0.070(2) 0.0055(17) 0.0038(19) 0.0344(16)
    O4 0.097(3) 0.0676(19) 0.074(2) 0.0333(18) -0.0174(18) 0.0177(17)
    O5 0.075(2) 0.073(2) 0.087(2) 0.0174(17) 0.0154(18) 0.0332(18)
    C1 0.088(3) 0.052(2) 0.043(2) 0.030(2) 0.020(2) 0.0075(18)
    C2 0.049(2) 0.046(2) 0.0309(17) 0.0222(16) 0.0064(16) 0.0121(15)
    C3 0.0375(19) 0.052(2) 0.0283(16) 0.0204(15) 0.0055(14) 0.0187(15)
    C4 0.051(2) 0.064(2) 0.0372(19) 0.0252(19) 0.0133(17) 0.0253(18)
    C5 0.054(2) 0.076(3) 0.048(2) 0.023(2) 0.0184(19) 0.042(2)
    C6 0.060(2) 0.051(2) 0.046(2) 0.0140(18) 0.0075(18) 0.0272(18)
    C7 0.053(2) 0.046(2) 0.0337(18) 0.0160(17) 0.0093(16) 0.0178(16)
    C8 0.044(2) 0.068(3) 0.067(3) 0.0134(19) 0.0167(19) 0.041(2)
    C9 0.0348(18) 0.050(2) 0.0443(19) 0.0130(15) 0.0057(15) 0.0302(17)
    C10 0.0376(19) 0.0488(19) 0.0365(18) 0.0196(15) 0.0086(15) 0.0245(16)
    C11 0.051(2) 0.065(2) 0.049(2) 0.0258(19) 0.0245(18) 0.0308(19)
    C12 0.071(3) 0.058(2) 0.047(2) 0.032(2) 0.027(2) 0.0164(19)
    C13 0.065(3) 0.043(2) 0.044(2) 0.0227(18) 0.0137(19) 0.0157(17)
    C14 0.049(2) 0.0412(19) 0.0411(19) 0.0136(16) 0.0113(16) 0.0175(16)
loop_
    _geom_bond_atom_site_label_1
    _geom_bond_atom_site_label_2
    _geom_bond_site_symmetry_2
    _geom_bond_distance
    _geom_bond_publ_flag
    Cu1 N1 . 1.975(3) y
    Cu1 N3 . 2.004(3) y
    Cu1 N4 . 2.038(2) y
    Cu1 N2 . 2.071(3) y
    Cu1 Cl1 . 2.4584(10) y
    N1 C2 . 1.284(4) ?
    N1 O1 . 1.333(3) ?
    N2 C7 . 1.333(4) ?
    N2 C3 . 1.357(4) ?
    N3 C9 . 1.284(4) ?
    N3 O2 . 1.359(3) ?
    N4 C14 . 1.331(4) ?
    N4 C10 . 1.357(4) ?
    O1 H1 . 0.8200 ?
    O3 H3C . 0.8500 ?
    O3 H3D . 0.8499 ?
    O4 H4C . 0.8500 ?
    O4 H4D . 0.8499 ?
    O5 H5C . 0.8501 ?
    O5 H5D . 0.8500 ?
    C1 C2 . 1.492(4) ?
    C1 H1A . 0.9600 ?
    C1 H1B . 0.9600 ?
    C1 H1C . 0.9600 ?
    C2 C3 . 1.462(5) ?
    C3 C4 . 1.382(5) ?
    C4 C5 . 1.374(5) ?
    C4 H4 . 0.9300 ?
    C5 C6 . 1.374(5) ?
    C5 H5 . 0.9300 ?
    C6 C7 . 1.377(5) ?
    C6 H6 . 0.9300 ?
    C7 H7 . 0.9300 ?
    C8 C9 . 1.490(5) ?
    C8 H8A . 0.9600 ?
    C8 H8B . 0.9600 ?
    C8 H8C . 0.9600 ?
    C9 C10 . 1.467(5) ?
    C10 C11 . 1.382(5) ?
    C11 C12 . 1.379(5) ?
    C11 H11 . 0.9300 ?
    C12 C13 . 1.367(5) ?
    C12 H12 . 0.9300 ?
    C13 C14 . 1.379(5) ?
    C13 H13 . 0.9300 ?
    C14 H14 . 0.9300 ?
loop_
    _geom_angle_atom_site_label_1
    _geom_angle_atom_site_label_2
    _geom_angle_atom_site_label_3
    _geom_angle_site_symmetry_1
    _geom_angle_site_symmetry_3
    _geom_angle
    _geom_angle_publ_flag
    N1 Cu1 N3 . . 92.87(11) y
    N1 Cu1 N4 . . 168.50(11) y
    N3 Cu1 N4 . . 78.92(10) y
    N1 Cu1 N2 . . 78.86(11) y
    N3 Cu1 N2 . . 157.52(11) y
    N4 Cu1 N2 . . 105.76(10) y
    N1 Cu1 Cl1 . . 96.51(9) ?
    N3 Cu1 Cl1 . . 105.86(8) ?
    N4 Cu1 Cl1 . . 93.50(8) ?
    N2 Cu1 Cl1 . . 95.89(8) ?
    C2 N1 O1 . . 118.3(3) ?
    C2 N1 Cu1 . . 118.7(2) ?
    O1 N1 Cu1 . . 122.9(2) ?
    C7 N2 C3 . . 118.0(3) ?
    C7 N2 Cu1 . . 129.7(2) ?
    C3 N2 Cu1 . . 111.4(2) ?
    C9 N3 O2 . . 117.7(3) ?
    C9 N3 Cu1 . . 118.3(2) ?
    O2 N3 Cu1 . . 123.9(2) ?
    C14 N4 C10 . . 117.7(3) ?
    C14 N4 Cu1 . . 128.6(2) ?
    C10 N4 Cu1 . . 113.4(2) ?
    N1 O1 H1 . . 109.5 ?
    H3C O3 H3D . . 108.6 ?
    H4C O4 H4D . . 108.7 ?
    H5C O5 H5D . . 108.6 ?
    C2 C1 H1A . . 109.5 ?
    C2 C1 H1B . . 109.5 ?
    H1A C1 H1B . . 109.5 ?
    C2 C1 H1C . . 109.5 ?
    H1A C1 H1C . . 109.5 ?
    H1B C1 H1C . . 109.5 ?
    N1 C2 C3 . . 114.2(3) ?
    N1 C2 C1 . . 122.3(3) ?
    C3 C2 C1 . . 123.5(3) ?
    N2 C3 C4 . . 121.1(3) ?
    N2 C3 C2 . . 115.3(3) ?
    C4 C3 C2 . . 123.6(3) ?
    C5 C4 C3 . . 119.8(3) ?
    C5 C4 H4 . . 120.1 ?
    C3 C4 H4 . . 120.1 ?
    C4 C5 C6 . . 119.3(3) ?
    C4 C5 H5 . . 120.4 ?
    C6 C5 H5 . . 120.4 ?
    C5 C6 C7 . . 118.3(3) ?
    C5 C6 H6 . . 120.8 ?
    C7 C6 H6 . . 120.8 ?
    N2 C7 C6 . . 123.4(3) ?
    N2 C7 H7 . . 118.3 ?
    C6 C7 H7 . . 118.3 ?
    C9 C8 H8A . . 109.5 ?
    C9 C8 H8B . . 109.5 ?
    H8A C8 H8B . . 109.5 ?
    C9 C8 H8C . . 109.5 ?
    H8A C8 H8C . . 109.5 ?
    H8B C8 H8C . . 109.5 ?
    N3 C9 C10 . . 113.8(3) ?
    N3 C9 C8 . . 123.8(3) ?
    C10 C9 C8 . . 122.3(3) ?
    N4 C10 C11 . . 121.6(3) ?
    N4 C10 C9 . . 115.3(3) ?
    C11 C10 C9 . . 123.0(3) ?
    C12 C11 C10 . . 119.3(3) ?
    C12 C11 H11 . . 120.4 ?
    C10 C11 H11 . . 120.4 ?
    C13 C12 C11 . . 119.3(3) ?
    C13 C12 H12 . . 120.3 ?
    C11 C12 H12 . . 120.3 ?
    C12 C13 C14 . . 118.5(3) ?
    C12 C13 H13 . . 120.7 ?
    C14 C13 H13 . . 120.7 ?
    N4 C14 C13 . . 123.5(3) ?
    N4 C14 H14 . . 118.2 ?
    C13 C14 H14 . . 118.2 ?
loop_
    _geom_torsion_atom_site_label_1
    _geom_torsion_atom_site_label_2
    _geom_torsion_atom_site_label_3
    _geom_torsion_atom_site_label_4
    _geom_torsion_site_symmetry_1
    _geom_torsion_site_symmetry_2
    _geom_torsion_site_symmetry_3
    _geom_torsion_site_symmetry_4
    _geom_torsion
    _geom_torsion_publ_flag
    N3 Cu1 N1 C2 . . . . 167.8(3) ?
    N4 Cu1 N1 C2 . . . . 123.8(5) ?
    N2 Cu1 N1 C2 . . . . 8.9(3) ?
    Cl1 Cu1 N1 C2 . . . . -85.9(3) ?
    N3 Cu1 N1 O1 . . . . -16.2(3) ?
    N4 Cu1 N1 O1 . . . . -60.2(7) ?
    N2 Cu1 N1 O1 . . . . -175.1(3) ?
    Cl1 Cu1 N1 O1 . . . . 90.2(3) ?
    N1 Cu1 N2 C7 . . . . 179.7(3) ?
    N3 Cu1 N2 C7 . . . . 109.7(4) ?
    N4 Cu1 N2 C7 . . . . 10.5(3) ?
    Cl1 Cu1 N2 C7 . . . . -84.8(3) ?
    N1 Cu1 N2 C3 . . . . -11.2(2) ?
    N3 Cu1 N2 C3 . . . . -81.2(3) ?
    N4 Cu1 N2 C3 . . . . 179.6(2) ?
    Cl1 Cu1 N2 C3 . . . . 84.3(2) ?
    N1 Cu1 N3 C9 . . . . -167.7(3) ?
    N4 Cu1 N3 C9 . . . . 4.2(2) ?
    N2 Cu1 N3 C9 . . . . -100.3(3) ?
    Cl1 Cu1 N3 C9 . . . . 94.7(2) ?
    N1 Cu1 N3 O2 . . . . 9.6(3) ?
    N4 Cu1 N3 O2 . . . . -178.5(3) ?
    N2 Cu1 N3 O2 . . . . 76.9(4) ?
    Cl1 Cu1 N3 O2 . . . . -88.0(2) ?
    N1 Cu1 N4 C14 . . . . -144.0(5) ?
    N3 Cu1 N4 C14 . . . . 171.0(3) ?
    N2 Cu1 N4 C14 . . . . -31.6(3) ?
    Cl1 Cu1 N4 C14 . . . . 65.5(3) ?
    N1 Cu1 N4 C10 . . . . 43.0(6) ?
    N3 Cu1 N4 C10 . . . . -2.0(2) ?
    N2 Cu1 N4 C10 . . . . 155.4(2) ?
    Cl1 Cu1 N4 C10 . . . . -107.5(2) ?
    O1 N1 C2 C3 . . . . 179.1(3) ?
    Cu1 N1 C2 C3 . . . . -4.7(4) ?
    O1 N1 C2 C1 . . . . 0.6(5) ?
    Cu1 N1 C2 C1 . . . . 176.8(3) ?
    C7 N2 C3 C4 . . . . 2.8(5) ?
    Cu1 N2 C3 C4 . . . . -167.7(3) ?
    C7 N2 C3 C2 . . . . -177.2(3) ?
    Cu1 N2 C3 C2 . . . . 12.3(3) ?
    N1 C2 C3 N2 . . . . -5.6(4) ?
    C1 C2 C3 N2 . . . . 172.9(3) ?
    N1 C2 C3 C4 . . . . 174.4(3) ?
    C1 C2 C3 C4 . . . . -7.2(5) ?
    N2 C3 C4 C5 . . . . -0.8(5) ?
    C2 C3 C4 C5 . . . . 179.3(3) ?
    C3 C4 C5 C6 . . . . -1.1(6) ?
    C4 C5 C6 C7 . . . . 0.8(6) ?
    C3 N2 C7 C6 . . . . -3.2(5) ?
    Cu1 N2 C7 C6 . . . . 165.3(3) ?
    C5 C6 C7 N2 . . . . 1.5(6) ?
    O2 N3 C9 C10 . . . . 177.3(3) ?
    Cu1 N3 C9 C10 . . . . -5.3(4) ?
    O2 N3 C9 C8 . . . . -0.9(5) ?
    Cu1 N3 C9 C8 . . . . 176.5(3) ?
    C14 N4 C10 C11 . . . . 3.7(5) ?
    Cu1 N4 C10 C11 . . . . 177.5(3) ?
    C14 N4 C10 C9 . . . . -173.8(3) ?
    Cu1 N4 C10 C9 . . . . 0.0(3) ?
    N3 C9 C10 N4 . . . . 3.4(4) ?
    C8 C9 C10 N4 . . . . -178.4(3) ?
    N3 C9 C10 C11 . . . . -174.1(3) ?
    C8 C9 C10 C11 . . . . 4.1(5) ?
    N4 C10 C11 C12 . . . . -2.2(5) ?
    C9 C10 C11 C12 . . . . 175.2(3) ?
    C10 C11 C12 C13 . . . . -0.4(6) ?
    C11 C12 C13 C14 . . . . 1.3(6) ?
    C10 N4 C14 C13 . . . . -2.8(5) ?
    Cu1 N4 C14 C13 . . . . -175.6(3) ?
    C12 C13 C14 N4 . . . . 0.4(6) ?
loop_
    _geom_hbond_atom_site_label_D
    _geom_hbond_atom_site_label_H
    _geom_hbond_atom_site_label_A
    _geom_hbond_site_symmetry_A
    _geom_hbond_distance_DH
    _geom_hbond_distance_HA
    _geom_hbond_distance_DA
    _geom_hbond_angle_DHA
    O5 H5D Cl1 . 0.85 2.40 3.244(3) 173.6
    O5 H5C O3 1_565 0.85 2.01 2.857(5) 173.3
    O4 H4D Cl1 2_666 0.85 2.44 3.275(3) 167.5
    O4 H4C O1 2_666 0.85 2.60 3.165(4) 125.5
    O4 H4C O1 1_665 0.85 2.23 3.063(4) 167.1
    O3 H3D O5 2_667 0.85 1.94 2.785(4) 172.6
    O3 H3C O4 2_666 0.85 1.96 2.802(4) 172.0
    O1 H1 O2 . 0.82 1.67 2.452(4) 159.7
data_global
_journal_date_recd_electronic     2011-11-06
_journal_date_accepted     2011-11-17
_journal_name_full     'Acta Crystallographica, Section E'
_journal_year     2011
_journal_volume     67
_journal_issue     12
_journal_page_first     m1810
_journal_page_last     m1811
_journal_paper_category     QM
_journal_coeditor_code     BX2382
_publ_contact_author_name     'Dacheng Li'
_publ_contact_author_address
;
  School of Chemistry and Chemical Engineering
  Liaocheng University
  Shandong 252059
  P.R.China
;
_publ_contact_author_email     lidacheng@lcu.edu.cn
_publ_contact_author_fax     '86 635 8230639'
_publ_contact_author_phone     '86 635 8230639'
_publ_section_title
;
Chlorido[1-(pyridin-2-yl)ethanone
oximato-\k^2^<i>N</i>,<i>N</i>'][1-(2-pyridyl)ethanone
oxime-\k^2^<i>N</i>,<i>N</i>']copper(II) trihydrate
;
loop_
    _publ_author_name
    _publ_author_address
    'Xiumin Qiu'
;
  School of Chemistry and Chemical Engineering
  Liaocheng University
  Shandong 252059
  People's Republic of China
;
    'Leilei Li'
;
  School of Chemistry and Chemical Engineering
  Liaocheng University
  Shandong 252059
  People's Republic of China
;
    'Dacheng Li'
;
 School of Chemistry and Chemical Engineering
 Liaocheng University
 Shandong 252059
  People's Republic of China
;
_iucr_refine_instructions_details
;
TITL 101010h in P-1
CELL  0.71073    8.3980   10.2559   12.1121   114.199    93.462   103.972
ZERR  2          0.0009    0.0011    0.0013    0.002     0.001     0.001
LATT 1
SFAC C  H  N  O  Cl Cu
UNIT 28 42 8 10 2 2
OMIT  -3.00  50.04
L.S. 8
ACTA
BOND $H
FMAP 2
PLAN 20
size 0.45 0.41 0.24
conf
htab 2
htab O5 Cl1
htab O5 O3_$6
eqiv $6 x, y+1, z
htab O4   Cl1_$5
eqiv $5 -x+1, -y+1, -z+1
htab O4    O1_$4
eqiv $4 -x+1, -y+1, -z+1
htab O4   O1_$3
eqiv $3  x+1, y+1, z
htab O3    O5_$2
eqiv $2 -x+1, -y+1, -z+2
htab O3   O4_$1
eqiv $1 -x+1, -y+1, -z+1
htab O1   O2
TEMP    25
WGHT    0.044600    0.708700
FVAR       0.17111
CU1   6    0.088701    0.448945    0.680631    11.00000    0.04347    0.03377 =
         0.03356    0.01352    0.01058    0.01245
CL1   5    0.352598    0.468474    0.794503    11.00000    0.04935    0.05791 =
         0.04462    0.02456    0.01125    0.02445
N1    3    0.091166    0.277966    0.526480    11.00000    0.05121    0.03304 =
         0.03816    0.01180    0.00538    0.01454
N2    3    0.196751    0.557731    0.580597    11.00000    0.04282    0.03899 =
         0.03124    0.01697    0.00929    0.01536
N3    3   -0.091555    0.322965    0.726479    11.00000    0.04117    0.03665 =
         0.04236    0.01796    0.00508    0.00980
N4    3    0.035532    0.608361    0.829452    11.00000    0.04015    0.03657 =
         0.03404    0.01704    0.01067    0.01477
O1    4    0.022223    0.136254    0.504433    11.00000    0.07779    0.03368 =
         0.05225    0.01190    0.01823    0.01570
AFIX  83
H1    2   -0.024681    0.133805    0.561301    11.00000   -1.50000
AFIX   0
O2    4   -0.147162    0.171311    0.666560    11.00000    0.06585    0.03463 =
         0.06027    0.02014    0.01026    0.00625
O3    4    0.400534    0.014528    0.860063    11.00000    0.11317    0.05694 =
         0.06971    0.03435    0.00377    0.00548
AFIX   3
H3C   2    0.358844    0.049448    0.816493    11.00000   -1.20000
H3D   2    0.407344    0.072218    0.935503    11.00000   -1.20000
AFIX   0
O4    4    0.733929    0.893967    0.303638    11.00000    0.09695    0.06760 =
         0.07426    0.01769   -0.01744    0.03327
AFIX   3
H4C   2    0.817988    0.949477    0.360498    11.00000   -1.20000
H4D   2    0.725149    0.803225    0.286758    11.00000   -1.20000
AFIX   0
O5    4    0.567493    0.814911    0.887708    11.00000    0.07494    0.07291 =
         0.08651    0.03318    0.01544    0.01740
AFIX   3
H5C   2    0.510454    0.868352    0.877208    11.00000   -1.20000
H5D   2    0.504253    0.726049    0.861648    11.00000   -1.20000
AFIX   0
C1    1    0.186248    0.181250    0.330895    11.00000    0.08840    0.05226 =
         0.04345    0.00750    0.02046    0.02965
AFIX 137
H1A   2    0.206942    0.102830    0.348147    11.00000   -1.50000
H1B   2    0.277240    0.219601    0.297720    11.00000   -1.50000
H1C   2    0.084705    0.142415    0.272222    11.00000   -1.50000
AFIX   0
C2    1    0.170487    0.303854    0.446804    11.00000    0.04911    0.04609 =
         0.03088    0.01213    0.00642    0.02220
C3    1    0.239163    0.462547    0.478408    11.00000    0.03751    0.05160 =
         0.02830    0.01867    0.00552    0.02041
C4    1    0.340438    0.515264    0.410897    11.00000    0.05054    0.06360 =
         0.03719    0.02526    0.01330    0.02520
AFIX  43
H4    2    0.369472    0.448695    0.341633    11.00000   -1.20000
AFIX   0
C5    1    0.398083    0.666364    0.446459    11.00000    0.05431    0.07595 =
         0.04847    0.04158    0.01844    0.02311
AFIX  43
H5    2    0.467804    0.702993    0.402383    11.00000   -1.20000
AFIX   0
C6    1    0.351590    0.762792    0.547877    11.00000    0.05980    0.05096 =
         0.04588    0.02723    0.00752    0.01404
AFIX  43
H6    2    0.387967    0.865467    0.573176    11.00000   -1.20000
AFIX   0
C7    1    0.249805    0.703599    0.611102    11.00000    0.05305    0.04623 =
         0.03371    0.01782    0.00934    0.01604
AFIX  43
H7    2    0.216297    0.768745    0.678613    11.00000   -1.20000
AFIX   0
C8    1   -0.305418    0.309416    0.853438    11.00000    0.04436    0.06775 =
         0.06688    0.04127    0.01673    0.01341
AFIX 137
H8A   2   -0.331483    0.203670    0.803484    11.00000   -1.50000
H8B   2   -0.401151    0.341873    0.843588    11.00000   -1.50000
H8C   2   -0.275017    0.331346    0.938223    11.00000   -1.50000
AFIX   0
C9    1   -0.163552    0.389137    0.814663    11.00000    0.03477    0.05011 =
         0.04433    0.03017    0.00573    0.01296
C10   1   -0.090087    0.551999    0.877550    11.00000    0.03759    0.04882 =
         0.03651    0.02453    0.00857    0.01957
C11   1   -0.139245    0.642706    0.981570    11.00000    0.05067    0.06478 =
         0.04875    0.03076    0.02446    0.02582
AFIX  43
H11   2   -0.228022    0.602632    1.011636    11.00000   -1.20000
AFIX   0
C12   1   -0.055204    0.793238    1.040246    11.00000    0.07125    0.05778 =
         0.04719    0.01643    0.02667    0.03242
AFIX  43
H12   2   -0.087146    0.855897    1.110045    11.00000   -1.20000
AFIX   0
C13   1    0.075551    0.849498    0.994818    11.00000    0.06534    0.04312 =
         0.04387    0.01570    0.01369    0.02265
AFIX  43
H13   2    0.135306    0.950343    1.033895    11.00000   -1.20000
AFIX   0
C14   1    0.116854    0.753400    0.889782    11.00000    0.04858    0.04120 =
         0.04108    0.01748    0.01128    0.01356
AFIX  43
H14   2    0.206325    0.791991    0.859467    11.00000   -1.20000
HKLF 4
REM  101010h in P-1
REM R1 =  0.0351 for   2493 Fo > 4sig(Fo)  and  0.0522 for all   3156 data
REM    228 parameters refined using      0 restraints
END
WGHT      0.0339      0.7095
REM Highest difference peak  0.409,  deepest hole -0.304,  1-sigma level  0.065
Q1    1   0.1681  0.5751  0.4285  11.00000  0.05    0.41
Q2    1   0.1923  0.5234  0.7071  11.00000  0.05    0.34
Q3    1   0.2061  0.4743  0.7647  11.00000  0.05    0.31
Q4    1  -0.0916  0.1404  0.5989  11.00000  0.05    0.28
Q5    1  -0.3962  0.2491  0.7728  11.00000  0.05    0.27
Q6    1   0.3337  0.5341  0.7342  11.00000  0.05    0.26
Q7    1   0.0431  0.0876  0.3003  11.00000  0.05    0.26
Q8    1   0.2339  0.3882  0.7781  11.00000  0.05    0.26
Q9    1  -0.5179  0.2953  0.9479  11.00000  0.05    0.25
Q10   1   0.1896  0.1824  0.2567  11.00000  0.05    0.24
Q11   1   0.4704  0.6109  0.8447  11.00000  0.05    0.23
Q12   1   0.5247  0.3455  0.3573  11.00000  0.05    0.22
Q13   1   0.4175  0.8411  0.6005  11.00000  0.05    0.21
Q14   1   0.1005  0.8359  1.0488  11.00000  0.05    0.21
Q15   1   0.1770  0.1452  0.1422  11.00000  0.05    0.20
Q16   1  -0.3192  0.1042  0.6424  11.00000  0.05    0.20
Q17   1   0.2950  0.1590  0.3187  11.00000  0.05    0.20
Q18   1  -0.1169  0.7189  1.0159  11.00000  0.05    0.20
Q19   1  -0.1186  0.2455  0.6781  11.00000  0.05    0.20
Q20   1  -0.2762  0.6470  0.9557  11.00000  0.05    0.20
;
