# Supplementary material for: Chlorido[1-(pyridin-2-yl)ethanone oximato-κ2 N,N′][1-(2-pyrid­yl)ethanone oxime-κ2 N,N′]copper(II) trihydrate
Source: Acta Crystallogr Sect E Struct Rep Online. 2011 Nov 23;67(Pt 12):m1810–1. doi: 10.1107/S1600536811049129 (PMC3238715; doi:10.1107/S1600536811049129)
Supplement: Supplementary file 2 [file e-67-m1810-Isup2.hkl]

# 
# h,k,l, Fc-squared, Fo-squared, sigma(Fo-squared) and status flag 
# 
data_I
_shelx_title ' 101010h in P-1' 
_shelx_refln_list_code          4 
_shelx_F_calc_maximum      192.32 
_exptl_crystal_F_000       438.00 
_reflns_d_resolution_high  0.8403 
 
loop_ 
 _symmetry_equiv_pos_as_xyz 
 'x, y, z' 
 '-x, -y, -z' 
 
_cell_length_a     8.3980 
_cell_length_b    10.2559 
_cell_length_c    12.1121 
_cell_angle_alpha 114.199 
_cell_angle_beta   93.462 
_cell_angle_gamma 103.972 
 
_shelx_F_squared_multiplier     1.000 
 
loop_ 
 _refln_index_h 
 _refln_index_k 
 _refln_index_l 
 _refln_F_squared_calc 
 _refln_F_squared_meas 
 _refln_F_squared_sigma 
 _refln_observed_status 
   1   0   0     8931.97     8335.50    120.73 o 
   2   0   0        4.12        0.68      2.39 o 
   3   0   0       58.14       45.08      5.46 o 
   4   0   0     3148.99     3221.64     54.64 o 
   5   0   0      582.08      587.77     21.17 o 
   6   0   0      382.19      353.75     11.56 o 
   7   0   0      410.77      395.24     13.60 o 
   8   0   0        3.56       -1.51      5.81 o 
   9   0   0       18.15       14.03      6.22 o 
  -9   1   0       71.71       75.16     22.71 o 
  -8   1   0       10.34       15.26      6.66 o 
  -7   1   0      588.54      549.05     15.71 o 
  -6   1   0      135.70      119.88     10.93 o 
  -5   1   0     1615.46     1581.96     35.86 o 
  -4   1   0     1799.17     1675.20     34.15 o 
  -3   1   0       51.11       45.76      5.12 o 
  -2   1   0      743.87      737.02     15.03 o 
   1   1   0     1630.59     1640.04     14.14 o 
   2   1   0       64.63       56.26      2.84 o 
   3   1   0      383.19      344.48     12.81 o 
   4   1   0     1046.48     1025.79     14.41 o 
   5   1   0      220.76      202.45      8.51 o 
   6   1   0       98.48       89.14     10.93 o 
   7   1   0      502.34      474.16     15.16 o 
   8   1   0       26.93       16.66      6.40 o 
   9   1   0        4.93       -5.40      5.78 o 
  -9   2   0       72.01       93.64     10.49 o 
  -8   2   0      255.08      268.23     12.25 o 
  -7   2   0       87.93       64.89     10.93 o 
  -6   2   0        0.99       -4.10      4.10 o 
  -5   2   0       77.19       80.26      9.56 o 
  -4   2   0     1608.36     1639.34     32.79 o 
  -3   2   0       22.04       18.44      3.76 o 
  -2   2   0     1651.43     1862.81     43.37 o 
  -1   2   0        6.97        3.42      1.37 o 
   0   2   0      257.55      244.33      4.30 o 
   1   2   0      138.32      142.77      3.37 o 
   2   2   0     1302.85     1395.22     12.30 o 
   3   2   0     1906.14     1949.60     21.21 o 
   4   2   0        0.74       -0.20      2.26 o 
   5   2   0      357.09      345.87      9.30 o 
   6   2   0      187.27      174.70     17.76 o 
   7   2   0      628.41      629.85     17.75 o 
   8   2   0      112.36      156.08     18.44 o 
  -9   3   0       91.72      100.85     12.12 o 
  -8   3   0      291.91      283.47     18.78 o 
  -7   3   0        2.22        3.07      6.15 o 
  -6   3   0       21.43        9.22      5.81 o 
  -5   3   0      152.19      158.81     10.25 o 
  -4   3   0     2395.69     2671.43     45.08 o 
  -3   3   0       77.90       69.26      3.50 o 
  -2   3   0       41.69       37.47      2.28 o 
  -1   3   0      494.41      516.92      8.98 o 
   0   3   0     3926.81     4036.04     32.65 o 
   1   3   0     4379.00     4515.53     36.50 o 
   2   3   0      168.13      129.11      4.27 o 
   3   3   0      927.47      878.37     16.78 o 
   4   3   0      289.08      298.53      8.70 o 
   5   3   0       35.75       34.37      4.59 o 
   6   3   0       60.32       52.70      7.24 o 
   7   3   0      560.14      605.19     27.32 o 
   8   3   0      127.77      179.99     19.81 o 
  -9   4   0      259.42      306.69     19.13 o 
  -8   4   0      493.53      532.44     24.25 o 
  -7   4   0        0.24       -2.73      5.46 o 
  -6   4   0       14.66       11.61      5.81 o 
  -5   4   0     1067.16     1135.58     27.66 o 
  -4   4   0     4635.39     4674.62     47.68 o 
  -3   4   0     1079.47     1004.95     17.59 o 
  -2   4   0      246.54      212.76      4.76 o 
  -1   4   0     3091.97     3188.50     27.75 o 
   0   4   0      281.43      257.84      5.72 o 
   1   4   0       46.33       28.89      2.68 o 
   2   4   0        3.12        1.86      1.69 o 
   3   4   0     1524.05     1448.89     24.20 o 
   4   4   0      106.13       93.27     11.95 o 
   5   4   0       13.84       10.13      4.46 o 
   6   4   0       37.56       34.02      6.75 o 
   7   4   0      353.73      383.54     22.54 o 
  -8   5   0      588.33      579.23     24.25 o 
  -7   5   0      144.47      136.82     10.42 o 
  -6   5   0        4.14        5.44      4.27 o 
  -5   5   0      365.67      390.65     10.00 o 
  -4   5   0     1409.01     1439.49     19.68 o 
  -3   5   0     1118.96     1167.77     14.34 o 
  -2   5   0     1701.42     1876.43     20.46 o 
  -1   5   0     1392.02     1364.74     15.72 o 
   0   5   0       40.69       27.83      2.86 o 
   1   5   0      503.15      456.98      8.90 o 
   2   5   0       80.87       89.57      5.25 o 
   3   5   0     1841.02     1903.40     29.81 o 
   4   5   0      549.48      570.68     16.40 o 
   5   5   0        4.04       -3.42      4.83 o 
   6   5   0        4.97        2.50      5.88 o 
   7   5   0      126.50      164.96     19.47 o 
  -9   6   0        0.74       -5.12      9.90 o 
  -6   6   0       32.07       43.37      7.17 o 
  -5   6   0      135.14      121.52      7.07 o 
  -4   6   0     1329.81     1357.68     22.32 o 
  -3   6   0      800.50      792.95     11.78 o 
  -2   6   0      681.11      689.29     10.81 o 
  -1   6   0     1487.12     1488.73     17.69 o 
   0   6   0       90.62       77.69      4.62 o 
   1   6   0       69.12       69.50      7.77 o 
   2   6   0      323.87      324.44      8.75 o 
   3   6   0      523.74      529.04     25.27 o 
   4   6   0      198.48      207.52     11.08 o 
   5   6   0       23.81       27.91      6.61 o 
   6   6   0       17.26       17.76      7.00 o 
  -9   7   0        3.78       -3.07      9.56 o 
  -8   7   0      239.49      232.92     18.78 o 
  -7   7   0       91.40      100.41     14.69 o 
  -6   7   0       71.03       91.53     12.64 o 
  -5   7   0      213.07      240.94      9.84 o 
  -4   7   0       83.37       79.49      6.44 o 
  -3   7   0      485.51      503.03     23.91 o 
  -2   7   0      325.14      351.38     11.86 o 
  -1   7   0     1596.76     1596.46     26.07 o 
   0   7   0      624.67      589.91     15.09 o 
   1   7   0       28.75       18.01      4.57 o 
   2   7   0        0.41        1.61      6.66 o 
   3   7   0      347.48      372.74     13.71 o 
   4   7   0       85.28       86.20      9.18 o 
   5   7   0       28.31       23.70      9.05 o 
  -8   8   0      170.51      179.99     17.42 o 
  -7   8   0      176.64      196.38     16.73 o 
  -6   8   0      192.77      179.30     16.39 o 
  -5   8   0      105.61      109.29     14.00 o 
  -4   8   0       13.81        2.73      8.54 o 
  -3   8   0       15.46       16.70      6.83 o 
  -2   8   0       94.63      108.88     13.66 o 
  -1   8   0      757.67      811.79     18.93 o 
   0   8   0      336.84      345.42     12.44 o 
   1   8   0        0.26       -4.37      3.84 o 
   2   8   0       44.11       23.91      9.22 o 
   3   8   0      123.33      124.66     16.39 o 
   4   8   0      107.87      136.61     18.10 o 
  -7   9   0      204.57      206.97     21.17 o 
  -6   9   0      169.71      145.15     18.10 o 
  -5   9   0      171.57      178.96     16.39 o 
  -4   9   0        2.01       -1.71      7.86 o 
  -3   9   0       29.37       24.93      9.22 o 
  -2   9   0        5.71        4.78      7.86 o 
  -1   9   0      207.33      216.96     10.70 o 
   0   9   0      211.33      205.12     10.74 o 
   1   9   0        2.64        1.02      7.86 o 
   2   9   0       16.06       17.42      9.22 o 
   3   9   0        0.56       -4.10      8.20 o 
  -6  10   0       72.16       66.26     14.00 o 
  -5  10   0      244.03      295.08     20.83 o 
  -4  10   0      131.72      135.59     17.42 o 
  -3  10   0        0.15       -2.05      7.86 o 
  -2  10   0        9.56        7.17      8.88 o 
  -1  10   0      246.01      311.47     19.13 o 
   0  10   0      153.49      186.47     15.37 o 
   1  10   0       47.64       29.03     10.59 o 
  -4  11   0      111.41      141.05     18.78 o 
  -3  11   0       22.52       18.10     10.25 o 
  -2  11   0        8.80       -2.73      9.56 o 
   1 -11   1       37.18       30.40     10.59 o 
   2 -11   1       80.09       68.99     13.32 o 
   3 -11   1      175.00      194.67     18.10 o 
   4 -11   1      288.08      333.67     21.86 o 
   5 -11   1       30.74       26.30     11.95 o 
  -2 -10   1       43.03       71.72     14.00 o 
  -1 -10   1       45.25       57.04     12.30 o 
   0 -10   1       41.60       34.84      9.90 o 
   1 -10   1       41.94       28.52      6.51 o 
   2 -10   1       53.61       58.17      8.09 o 
   3 -10   1       51.83       65.23     12.30 o 
   4 -10   1      132.52      157.10     17.76 o 
   5 -10   1       65.19       40.98     11.95 o 
   6 -10   1       54.97       51.57     13.66 o 
   7 -10   1       19.72       25.27     12.64 o 
  -3  -9   1       67.37       51.23     12.30 o 
  -2  -9   1       27.84       32.45     10.25 o 
  -1  -9   1      140.43      165.98     14.34 o 
   0  -9   1      199.08      208.53     10.50 o 
   1  -9   1      161.49      146.03      9.30 o 
   2  -9   1       10.29        6.16      4.84 o 
   3  -9   1        9.52       17.42      5.74 o 
   4  -9   1       40.92       33.47     10.25 o 
   5  -9   1      258.73      213.80     17.08 o 
   6  -9   1        1.58       -6.49      8.20 o 
   7  -9   1       96.11      100.41     15.03 o 
   8  -9   1       23.36       18.44     10.59 o 
  -4  -8   1        0.12       -4.78      8.20 o 
  -3  -8   1       42.66       49.18     11.61 o 
  -2  -8   1       68.62       72.75     11.95 o 
  -1  -8   1      229.19      214.24     10.24 o 
   0  -8   1      715.56      704.31     17.50 o 
   1  -8   1      100.25      104.73     11.27 o 
   2  -8   1      154.37      138.87      8.44 o 
   3  -8   1      340.60      338.68     12.35 o 
   4  -8   1      757.51      785.84     18.70 o 
   5  -8   1       54.13       65.02      7.29 o 
   6  -8   1      183.95      192.28     15.71 o 
   7  -8   1      189.54      181.35     16.05 o 
   8  -8   1       55.03       61.48     13.66 o 
  -5  -7   1       69.65       73.62      9.76 o 
  -4  -7   1      138.41      148.07     15.03 o 
  -3  -7   1      196.86      197.87      9.97 o 
  -2  -7   1      268.26      276.70     17.25 o 
  -1  -7   1     1433.99     1434.92     24.54 o 
   0  -7   1     2282.69     2329.32     44.40 o 
   1  -7   1      469.21      489.92     13.64 o 
   2  -7   1      183.78      189.46      8.75 o 
   3  -7   1      105.94      108.49      7.68 o 
   4  -7   1      726.05      751.36     21.52 o 
   5  -7   1      481.68      482.24     17.42 o 
   6  -7   1       62.47       79.23      9.56 o 
   7  -7   1      108.50       96.31      9.22 o 
  -6  -6   1       86.53       98.03     12.64 o 
  -5  -6   1      263.46      281.18     13.22 o 
  -4  -6   1      225.84      230.68     10.94 o 
  -3  -6   1       53.79       37.03      5.74 o 
  -2  -6   1      247.96      241.80      7.28 o 
  -1  -6   1      256.54      246.66      6.88 o 
   0  -6   1     1785.98     1667.59     23.37 o 
   1  -6   1       22.05        9.52      4.68 o 
   2  -6   1       40.37       39.09      8.37 o 
   3  -6   1      761.46      734.63     19.81 o 
   4  -6   1      256.04      276.98     11.95 o 
   5  -6   1      519.53      510.58     16.73 o 
   6  -6   1      213.56      178.28     11.27 o 
   7  -6   1      465.08      466.19     18.10 o 
   8  -6   1        5.58        2.39      6.49 o 
  -7  -5   1        2.66        0.82      5.91 o 
  -6  -5   1       11.67       -4.43      5.15 o 
  -5  -5   1       86.58      100.10     12.12 o 
  -4  -5   1       66.54       59.95      7.00 o 
  -3  -5   1       24.88       22.59      4.67 o 
  -2  -5   1       71.19       59.99      5.18 o 
  -1  -5   1      127.00      160.76      5.03 o 
   0  -5   1        6.38       30.05      2.81 o 
   1  -5   1      224.35      181.55      4.50 o 
   2  -5   1      663.92      700.90     10.17 o 
   3  -5   1      310.95      308.12      6.97 o 
   4  -5   1     1041.36     1068.86     21.17 o 
   5  -5   1      520.53      489.53     11.47 o 
   6  -5   1      330.43      300.45      9.78 o 
   7  -5   1     1085.38     1054.30     30.74 o 
   8  -5   1       14.51        2.95      5.30 o 
  -8  -4   1       51.62       70.01     14.34 o 
  -7  -4   1       31.18       27.07      8.88 o 
  -6  -4   1        7.13        9.15      4.05 o 
  -5  -4   1       46.08       40.61      5.05 o 
  -4  -4   1      489.75      486.33     10.68 o 
  -3  -4   1      295.81      258.83      5.82 o 
  -2  -4   1        5.91        7.37      1.73 o 
  -1  -4   1        1.95        0.02      2.90 o 
   0  -4   1      143.64      103.98      3.47 o 
   1  -4   1     1434.28     1464.13     27.66 o 
   2  -4   1     1007.64      995.85     25.61 o 
   3  -4   1     1995.17     1982.36     33.64 o 
   4  -4   1      148.55      134.37      5.67 o 
   5  -4   1      220.58      216.53     11.27 o 
   6  -4   1        3.32       -1.02      4.44 o 
   8  -4   1       26.70       28.16      6.88 o 
   9  -4   1        2.98       -4.78      5.07 o 
  -8  -3   1       68.81       65.21     12.47 o 
  -7  -3   1        8.00        0.25      4.70 o 
  -6  -3   1      232.13      212.58      8.31 o 
  -5  -3   1      417.39      412.13     10.28 o 
  -4  -3   1     2958.47     2925.38     29.74 o 
  -3  -3   1      548.06      552.51      9.87 o 
  -2  -3   1       29.16       18.81      2.27 o 
  -1  -3   1      734.69      673.55      7.99 o 
   0  -3   1     1513.28     1457.82     17.23 o 
   1  -3   1      252.28      276.30      8.54 o 
   2  -3   1      200.60      161.11      7.51 o 
   3  -3   1      395.74      373.95     10.59 o 
   4  -3   1      331.38      331.62     12.30 o 
   5  -3   1       43.72       22.54      5.46 o 
   6  -3   1      189.67      192.62     12.30 o 
   7  -3   1      415.31      352.66     12.35 o 
   8  -3   1      144.00      162.89     11.71 o 
   9  -3   1        6.00        7.63      5.24 o 
  -9  -2   1       31.70       38.52      8.93 o 
  -8  -2   1       75.35       85.04      9.78 o 
  -7  -2   1        8.29       -2.41      4.81 o 
  -6  -2   1        1.01       -3.18      2.89 o 
  -5  -2   1       12.59        4.44      5.12 o 
  -4  -2   1     2192.51     2128.51     29.46 o 
  -3  -2   1     2096.61     2017.88     26.20 o 
  -2  -2   1       31.71       30.05      3.01 o 
  -1  -2   1     4136.89     4318.08     41.76 o 
   0  -2   1      804.03      843.23     16.39 o 
   1  -2   1     1220.35     1388.31     21.52 o 
   2  -2   1      276.82      285.86      7.86 o 
   3  -2   1     3561.03     3439.19     51.23 o 
   4  -2   1      317.45      348.70     13.32 o 
   6  -2   1        1.76       -5.46      4.78 o 
   7  -2   1      135.28      125.71      8.07 o 
   8  -2   1      144.73      143.86      9.28 o 
   9  -2   1       44.07       41.35     11.61 o 
  -9  -1   1       10.84        9.10      6.88 o 
  -8  -1   1      232.05      269.52     14.34 o 
  -7  -1   1       70.00       77.81      8.68 o 
  -6  -1   1       73.87       57.72      9.90 o 
  -5  -1   1      210.52      233.80      9.17 o 
  -4  -1   1     2352.89     2505.27     32.09 o 
  -3  -1   1      347.87      310.49      8.07 o 
  -2  -1   1     4637.01     4554.41     49.01 o 
  -1  -1   1        4.51        4.43      2.90 o 
   2  -1   1     4956.60     5159.23     46.19 o 
   3  -1   1     3033.86     3022.72     32.04 o 
   4  -1   1     1156.61     1083.41     17.55 o 
   5  -1   1      117.54      106.67      6.32 o 
   6  -1   1      242.29      210.33      9.09 o 
   7  -1   1        6.09       -2.72      4.22 o 
   8  -1   1      175.59      156.65     12.98 o 
   9  -1   1       51.49       50.88      8.33 o 
  -9   0   1        1.64        2.69      5.98 o 
  -8   0   1      200.79      241.49     12.64 o 
  -7   0   1      397.25      373.97     20.15 o 
  -6   0   1       33.12       20.15      7.51 o 
  -5   0   1      192.28      207.31     12.98 o 
  -4   0   1     2352.90     2527.31     45.76 o 
  -3   0   1      653.16      600.98     10.94 o 
  -2   0   1     1196.85     1443.41     34.84 o 
  -1   0   1     3139.61     3332.97     44.40 o 
   1   0   1      102.77      102.12      4.78 o 
   2   0   1      665.01      604.23     13.66 o 
   3   0   1      963.87      988.92     27.32 o 
   4   0   1     1182.72     1191.28     19.35 o 
   5   0   1       66.73       66.95      6.15 o 
   6   0   1      232.58      216.31      9.48 o 
   7   0   1        8.38        2.58      4.46 o 
   8   0   1      210.60      173.50     16.91 o 
   9   0   1        3.76        1.71      8.20 o 
  -9   1   1        7.19       12.26      6.64 o 
  -8   1   1      309.98      342.89     20.49 o 
  -7   1   1      332.27      318.99     18.10 o 
  -6   1   1      172.27      201.84     14.00 o 
  -4   1   1      293.13      308.40     12.64 o 
  -3   1   1     1544.43     1627.72     29.71 o 
  -2   1   1      235.59      255.00      7.51 o 
  -1   1   1      727.66      891.25     17.76 o 
   0   1   1     3552.28     3667.17     38.25 o 
   1   1   1      154.38      161.24      3.44 o 
   2   1   1       28.74       19.27      2.62 o 
   3   1   1     1339.34     1317.04     15.91 o 
   4   1   1     1011.27      946.37     17.76 o 
   5   1   1      224.25      203.20      8.65 o 
   6   1   1      579.38      531.08     15.02 o 
   7   1   1       23.56       28.35      9.22 o 
   8   1   1       45.19       56.69     11.95 o 
   9   1   1        0.62        7.86      9.22 o 
  -9   2   1        6.77       -2.73      7.86 o 
  -8   2   1      305.79      323.77     19.81 o 
  -7   2   1      313.58      308.06     17.76 o 
  -6   2   1      112.41      102.80      9.90 o 
  -5   2   1     1206.55     1204.23     29.71 o 
  -4   2   1       39.83       46.11      6.49 o 
  -3   2   1      596.69      667.69     16.39 o 
  -2   2   1      362.42      330.28      5.08 o 
  -1   2   1     5744.52     6283.87     76.66 o 
   0   2   1     1032.59      993.43     10.50 o 
   1   2   1      981.23     1072.20     14.38 o 
   2   2   1      130.62      117.69      6.66 o 
   3   2   1      983.10      951.37     17.37 o 
   4   2   1      726.77      683.18     15.69 o 
   5   2   1      252.24      254.10     15.03 o 
   6   2   1      314.49      331.62     19.13 o 
   7   2   1       27.92        5.81      8.20 o 
   8   2   1        5.26       12.30      8.54 o 
  -9   3   1        0.19       -4.44      7.86 o 
  -8   3   1       71.96       53.96     11.61 o 
  -7   3   1      131.63      113.05     13.32 o 
  -6   3   1       48.63       51.23      9.22 o 
  -5   3   1     1649.80     1710.37     36.20 o 
  -4   3   1       24.01       18.44      4.78 o 
  -3   3   1      195.61      161.80      7.35 o 
  -2   3   1      106.69      126.18      3.58 o 
  -1   3   1     1630.96     1739.31     20.26 o 
   0   3   1     5200.80     5070.90     42.15 o 
   1   3   1       43.47       34.06      2.62 o 
   2   3   1      307.33      408.33      7.84 o 
   3   3   1       68.24       69.69      5.88 o 
   4   3   1      713.13      733.45     17.38 o 
   5   3   1        2.53        1.54      3.86 o 
   6   3   1        8.09        5.12      7.17 o 
   7   3   1        8.93        7.86      9.56 o 
   8   3   1       61.03       46.45     12.98 o 
  -9   4   1        9.02        4.44      8.88 o 
  -8   4   1       21.53        3.42      8.20 o 
  -7   4   1      121.29      106.08     21.35 o 
  -6   4   1       52.78       35.63     17.93 o 
  -5   4   1     3089.10     3069.56     41.03 o 
  -4   4   1     1483.50     1553.21     17.81 o 
  -3   4   1      166.41      184.51      5.01 o 
  -2   4   1       23.01       17.45      2.18 o 
  -1   4   1     3072.04     3088.30     27.72 o 
   0   4   1      834.29      760.99     10.89 o 
   1   4   1       22.69       16.87      2.41 o 
   2   4   1        8.15        0.50      1.95 o 
   3   4   1      186.00      184.57      8.57 o 
   4   4   1      147.11      141.78     18.95 o 
   5   4   1        4.25        6.28      4.81 o 
   6   4   1       31.40       48.50     11.61 o 
   7   4   1      133.33      169.74     16.73 o 
  -9   5   1       63.80       75.48     12.98 o 
  -8   5   1        1.63       -3.75      4.42 o 
  -7   5   1       10.43        5.81      4.59 o 
  -6   5   1       23.88       16.24      3.30 o 
  -5   5   1      504.65      499.33     12.47 o 
  -4   5   1      608.21      599.13     10.33 o 
  -3   5   1       61.57       55.53      3.66 o 
  -2   5   1        0.30       28.97      4.73 o 
  -1   5   1      565.26      507.17      9.01 o 
   0   5   1     2687.71     2666.01     34.28 o 
   1   5   1      103.42       90.92      4.96 o 
   2   5   1     1048.10     1023.09     15.46 o 
   3   5   1      514.65      582.94     15.69 o 
   4   5   1        7.93        9.60      5.05 o 
   5   5   1        0.96       -3.24      4.57 o 
   6   5   1      182.64      190.64     22.54 o 
  -8   6   1       24.97       32.10     10.93 o 
  -7   6   1        6.25        4.10      6.83 o 
  -6   6   1       14.45        5.46      6.83 o 
  -5   6   1      776.54      809.08     28.35 o 
  -4   6   1      963.77      987.47     14.43 o 
  -3   6   1      283.31      270.56      7.18 o 
  -2   6   1      722.53      702.97     17.65 o 
  -1   6   1       63.47       64.95      4.52 o 
   0   6   1      764.41      735.33     18.28 o 
   1   6   1     1247.17     1242.70     17.51 o 
   2   6   1     1028.11     1054.01     16.71 o 
   3   6   1      581.63      563.31     16.73 o 
   4   6   1        3.35       -4.16      4.42 o 
   5   6   1        6.98        9.02      5.91 o 
   6   6   1       43.68       40.65      8.93 o 
  -9   7   1      173.22      164.62     19.47 o 
  -8   7   1      102.79      126.37     16.39 o 
  -7   7   1       21.92       13.66      8.88 o 
  -6   7   1        0.30       -4.78      7.17 o 
  -5   7   1      532.29      489.41     23.22 o 
  -4   7   1      950.03     1014.34     32.79 o 
  -3   7   1       90.94       91.19     12.64 o 
  -2   7   1       51.51       44.44      5.74 o 
  -1   7   1       77.97       81.88     12.81 o 
   0   7   1      115.77      109.64      7.72 o 
   1   7   1       11.08       12.36      3.81 o 
   2   7   1      270.04      276.91     11.45 o 
   3   7   1      210.26      218.39     11.28 o 
   4   7   1       22.78       10.36      5.91 o 
   5   7   1        7.02       -1.75      6.37 o 
  -8   8   1       73.89       91.87     15.03 o 
  -7   8   1        2.87        0.68      8.20 o 
  -6   8   1       17.84       15.37      9.22 o 
  -5   8   1      148.92      179.30     17.76 o 
  -4   8   1       16.06       14.34      8.54 o 
  -3   8   1      476.35      448.09     22.20 o 
  -2   8   1        9.04       -0.68      7.51 o 
  -1   8   1        6.04        0.44      4.18 o 
   0   8   1       29.13       30.06      5.55 o 
   1   8   1        8.92        5.83      4.70 o 
   2   8   1      117.56      159.49     16.73 o 
   3   8   1      136.51      191.94     19.13 o 
   4   8   1        6.45        4.10      9.22 o 
  -7   9   1       15.05       22.88     10.93 o 
  -6   9   1       58.70       46.11     12.30 o 
  -5   9   1       43.68       36.20     11.61 o 
  -4   9   1      150.38      169.74     17.76 o 
  -3   9   1       73.22       87.77     14.00 o 
  -2   9   1      332.05      356.21     20.49 o 
  -1   9   1      253.79      257.17     17.76 o 
   0   9   1        2.68       -3.42      6.15 o 
   1   9   1       18.24       16.05      9.22 o 
   2   9   1       93.31       97.68     14.69 o 
  -6  10   1       71.92       73.43     15.71 o 
  -5  10   1        0.04        2.39     10.59 o 
  -4  10   1      124.59      153.69     17.76 o 
  -3  10   1      142.14      171.11     18.44 o 
  -2  10   1      261.43      286.88     19.47 o 
  -1  10   1      152.32      155.74     17.08 o 
   0 -11   2      214.04      239.75     18.10 o 
   1 -11   2       69.13       63.15      8.68 o 
   2 -11   2       34.71       27.05      6.76 o 
   3 -11   2       58.51       62.84     12.98 o 
   4 -11   2       24.32        5.46     10.59 o 
   5 -11   2       30.80       13.32     10.59 o 
  -2 -10   2       12.63       11.27      9.22 o 
  -1 -10   2        0.05      -10.25      6.83 o 
   0 -10   2        3.90        5.12      7.51 o 
   1 -10   2       61.50       79.75      8.81 o 
   2 -10   2       91.89       87.48     22.37 o 
   3 -10   2      218.68      219.15     15.54 o 
   4 -10   2       10.22        4.99      9.05 o 
   5 -10   2       60.21       36.20     10.59 o 
   6 -10   2        0.93       -9.22      8.54 o 
   7 -10   2       45.66       49.18     12.64 o 
  -4  -9   2      195.11      226.09     19.47 o 
  -3  -9   2       86.50       81.28     14.34 o 
  -2  -9   2       25.83       25.61      9.56 o 
  -1  -9   2      184.20      190.91     15.37 o 
   0  -9   2       42.55       43.32      7.51 o 
   1  -9   2      274.86      258.04     11.35 o 
   2  -9   2      472.40      453.66     14.73 o 
   3  -9   2      767.11      789.33     19.59 o 
   4  -9   2      101.86      125.30     10.21 o 
   5  -9   2      204.56      188.52     13.66 o 
   6  -9   2       54.59       50.20     10.25 o 
  -5  -8   2       26.70       23.57     10.93 o 
  -4  -8   2      241.07      264.68     19.81 o 
  -3  -8   2      174.76      155.40     15.03 o 
  -2  -8   2        1.32       -8.20      5.46 o 
  -1  -8   2      138.14      127.63     13.83 o 
   0  -8   2       62.00       51.03      6.75 o 
   1  -8   2      960.44      946.17     27.66 o 
   2  -8   2      254.30      270.55     11.34 o 
   3  -8   2     1290.76     1365.43     33.81 o 
   4  -8   2      217.86      217.21     12.98 o 
   5  -8   2       20.94       22.88      7.86 o 
   6  -8   2       17.33       22.54      7.86 o 
   7  -8   2      149.60      157.44     12.64 o 
  -6  -7   2        0.28       -4.15      6.26 o 
  -5  -7   2        0.07       -5.34      5.25 o 
  -4  -7   2      154.43      150.59     13.66 o 
  -3  -7   2      152.55      167.29     13.49 o 
  -2  -7   2      463.93      466.44     17.93 o 
  -1  -7   2      845.40      875.49     28.01 o 
   0  -7   2       18.38       22.15      8.03 o 
   1  -7   2       62.46       58.88     13.15 o 
   2  -7   2       19.76        2.05      4.78 o 
   3  -7   2     1350.66     1448.08     32.45 o 
   4  -7   2      947.38      998.63     26.30 o 
   5  -7   2       26.58       26.64      7.17 o 
   6  -7   2      235.11      214.48     12.98 o 
   7  -7   2        7.26        7.86      6.49 o 
   8  -7   2      149.84      153.35     12.64 o 
   9  -7   2       47.59       46.45     10.59 o 
  -6  -6   2       16.82        7.51      8.54 o 
  -5  -6   2      307.32      264.83     12.53 o 
  -4  -6   2       13.97        4.75      4.46 o 
  -3  -6   2      314.35      328.58     11.38 o 
  -2  -6   2      480.21      432.14      9.93 o 
  -1  -6   2     2304.81     2254.19     23.74 o 
   0  -6   2      103.88       87.41      9.18 o 
   1  -6   2      651.89      657.78     20.49 o 
   2  -6   2       19.86       23.57      5.46 o 
   3  -6   2     1349.26     1348.70     29.37 o 
   4  -6   2     1578.91     1657.44     33.81 o 
   5  -6   2      103.67       85.72      8.20 o 
   6  -6   2      382.95      360.31     15.71 o 
   7  -6   2       43.12       29.37      7.51 o 
   8  -6   2      123.93      119.88     12.98 o 
   9  -6   2       49.19       52.60     10.93 o 
  -7  -5   2       47.50       49.03      6.86 o 
  -6  -5   2      151.28      146.06      7.62 o 
  -5  -5   2     1178.42     1203.54     24.47 o 
  -4  -5   2        1.48       -2.21      3.42 o 
  -3  -5   2      794.38      818.99     13.31 o 
  -2  -5   2      333.66      348.15      6.29 o 
  -1  -5   2     1861.43     1710.86     18.56 o 
   0  -5   2       20.74        7.68      2.07 o 
   1  -5   2       12.96       20.83      4.78 o 
   2  -5   2       33.43       32.79      5.12 o 
   3  -5   2     1235.78     1157.71     11.62 o 
   4  -5   2      582.97      547.42      8.56 o 
   5  -5   2      127.17      133.31      5.04 o 
   6  -5   2      584.48      555.74     11.65 o 
   7  -5   2      185.02      149.39     10.42 o 
   8  -5   2      160.80      144.86      9.19 o 
  -8  -4   2       98.59      127.60     21.86 o 
  -7  -4   2       26.88       36.50      6.03 o 
  -6  -4   2      213.79      211.64      8.64 o 
  -5  -4   2      894.54      928.24     16.21 o 
  -4  -4   2       17.74       21.31      3.60 o 
  -3  -4   2      780.63      736.14     23.57 o 
  -2  -4   2      962.88     1065.15     15.47 o 
  -1  -4   2     3379.24     3494.09     37.68 o 
   0  -4   2     2280.51     2183.63     21.19 o 
   1  -4   2      248.75      241.46      9.56 o 
   2  -4   2     1271.49     1356.55     25.61 o 
   3  -4   2      481.41      506.67      7.30 o 
   4  -4   2     1586.84     1605.48     17.29 o 
   5  -4   2        3.50        5.46      4.10 o 
   6  -4   2      258.38      260.46      9.62 o 
   7  -4   2        3.00       -0.45      4.22 o 
   8  -4   2      174.61      158.92      9.24 o 
   9  -4   2       47.18       68.19     18.95 o 
  -8  -3   2       36.84       32.63      8.20 o 
  -7  -3   2       56.65       59.68      6.70 o 
  -6  -3   2      181.19      178.12      7.57 o 
  -5  -3   2     1304.83     1283.15     23.79 o 
  -4  -3   2       19.96       15.66      3.84 o 
  -3  -3   2       23.91       20.03      6.83 o 
  -2  -3   2       54.38       35.73      3.41 o 
  -1  -3   2     3425.76     3330.69     34.76 o 
   0  -3   2     2403.14     2407.09     38.93 o 
   1  -3   2      189.82      235.65      8.20 o 
   2  -3   2      480.42      478.16     18.44 o 
   3  -3   2      193.45      195.01      9.90 o 
   4  -3   2     2365.97     2353.12     27.96 o 
   5  -3   2      137.50      119.76      6.37 o 
   6  -3   2      232.35      199.66      8.65 o 
   7  -3   2      142.71      137.66     10.00 o 
   8  -3   2       84.89       79.70      9.17 o 
   9  -3   2        0.57       -8.54      5.81 o 
  -9  -2   2       61.24       93.05     12.29 o 
  -8  -2   2        0.74       -8.31      5.54 o 
  -7  -2   2      186.85      174.86     14.69 o 
  -6  -2   2       86.50       97.64      8.41 o 
  -5  -2   2      898.27      874.10     19.98 o 
  -4  -2   2     1318.86     1339.47     42.35 o 
  -3  -2   2      502.95      504.09     10.97 o 
  -2  -2   2     1976.67     2030.74     31.93 o 
  -1  -2   2     1177.70     1183.49     25.44 o 
   0  -2   2     4378.86     4599.70     61.82 o 
   1  -2   2     4783.13     4980.51     64.55 o 
   2  -2   2    34862.29    34152.82    425.20 o 
   3  -2   2     1383.95     1488.11     19.21 o 
   4  -2   2     2090.82     2013.64     26.06 o 
   5  -2   2      355.98      340.21     10.31 o 
   6  -2   2     1090.48     1034.43     32.10 o 
   7  -2   2      743.41      683.65     17.75 o 
   8  -2   2        0.18       -6.15      7.17 o 
   9  -2   2       24.73       27.66     10.25 o 
  -9  -1   2      184.41      243.21     14.78 o 
  -8  -1   2        0.86       -7.17      6.83 o 
  -7  -1   2       41.23       35.52      9.22 o 
  -6  -1   2       51.50       45.42      8.88 o 
  -5  -1   2     1447.58     1496.01     24.23 o 
  -4  -1   2     1679.09     1763.24     17.60 o 
  -3  -1   2      673.28      719.38     12.53 o 
  -2  -1   2      203.45      253.58      5.88 o 
  -1  -1   2      716.85      739.98     10.02 o 
   0  -1   2     3609.45     3780.53     34.90 o 
   1  -1   2     6255.26     6414.93     83.33 o 
   2  -1   2    36986.27    30711.58    371.92 o 
   3  -1   2     3312.51     3430.99     55.33 o 
   4  -1   2     1257.56     1213.05     21.17 o 
   5  -1   2      384.68      355.47     11.18 o 
   6  -1   2      706.48      675.45     16.78 o 
   7  -1   2      284.04      287.23     18.10 o 
   8  -1   2        4.18        9.90      7.86 o 
   9  -1   2       29.44       15.37      9.56 o 
  -9   0   2      219.06      210.04     18.10 o 
  -8   0   2       63.09       78.21     12.64 o 
  -7   0   2        0.21       -6.83      5.46 o 
  -6   0   2       67.90       62.16     10.25 o 
  -5   0   2     2200.92     2099.72     33.13 o 
  -4   0   2     1569.93     1517.06     33.98 o 
  -3   0   2       12.48       21.51      1.89 o 
  -2   0   2     1996.77     2001.12     17.15 o 
  -1   0   2      328.68      312.84      5.54 o 
   0   0   2      113.04      147.57      5.98 o 
   1   0   2      107.54      107.92      6.15 o 
   2   0   2      630.63      583.33     16.05 o 
   3   0   2      101.18       72.40      6.83 o 
   4   0   2       24.31       20.83      5.81 o 
   5   0   2        1.28        2.05      4.78 o 
   6   0   2      258.96      228.14     15.37 o 
   7   0   2      299.94      307.72     19.13 o 
   8   0   2       74.41       67.28     12.98 o 
   9   0   2       74.97       68.65     15.03 o 
  -9   1   2      190.41      199.45     17.42 o 
  -8   1   2       72.86       86.75     13.66 o 
  -7   1   2        0.66       -8.20      5.46 o 
  -6   1   2      181.39      175.80     12.30 o 
  -5   1   2      199.36      165.45      6.73 o 
  -4   1   2      358.37      331.06     12.30 o 
  -3   1   2      349.22      375.55      8.27 o 
  -2   1   2      557.10      610.30      9.78 o 
  -1   1   2       67.39       67.37      3.14 o 
   0   1   2      408.01      356.62      7.23 o 
   1   1   2     1240.88     1222.49     12.94 o 
   2   1   2      796.63      809.76     20.83 o 
   3   1   2     2345.81     2355.52     45.42 o 
   4   1   2        4.48       -3.07      3.76 o 
   5   1   2        2.87       -1.37      4.78 o 
   6   1   2        4.75        1.71      5.81 o 
   7   1   2      484.75      505.46     25.27 o 
   8   1   2      129.62      154.37     18.44 o 
  -9   2   2      157.64      169.74     16.39 o 
  -8   2   2      141.10      108.95     14.69 o 
  -7   2   2       69.47       48.84     10.59 o 
  -6   2   2      130.35      106.77      7.12 o 
  -5   2   2       64.95       56.85      5.19 o 
  -4   2   2     1027.85     1033.20     32.10 o 
  -3   2   2      921.93      972.13     15.33 o 
  -2   2   2     7021.83     7363.79    189.89 o 
  -1   2   2       70.39       84.75      2.52 o 
   0   2   2     2701.14     2791.45     23.95 o 
   1   2   2      381.86      387.20      9.60 o 
   2   2   2     2191.96     2086.44     27.24 o 
   3   2   2     1391.35     1384.68     22.67 o 
   4   2   2        2.15       -4.78      3.76 o 
   5   2   2       18.99       20.49      7.51 o 
   6   2   2       18.61       11.95      7.86 o 
   7   2   2       64.58       70.01     13.32 o 
   8   2   2       39.04       61.82     13.32 o 
  -9   3   2      317.46      306.01     20.15 o 
  -8   3   2      481.05      474.38     23.57 o 
  -7   3   2      389.93      371.56     12.64 o 
  -6   3   2      456.32      448.95     26.13 o 
  -5   3   2       55.80       45.59     12.81 o 
  -4   3   2     2415.89     2508.77     24.41 o 
  -3   3   2     6362.94     6886.25     97.24 o 
  -2   3   2     2678.37     2742.85     28.87 o 
  -1   3   2     3188.40     3130.50     27.05 o 
   0   3   2       58.87       67.43      3.26 o 
   1   3   2      254.43      273.15      6.58 o 
   2   3   2        2.94        1.88      1.83 o 
   3   3   2      721.88      715.83     20.32 o 
   4   3   2        1.89       -1.55      3.74 o 
   5   3   2      393.27      403.69     20.49 o 
   6   3   2       76.56       71.04     12.64 o 
   7   3   2       41.40       45.76     13.32 o 
  -9   4   2      132.86      128.76     17.08 o 
  -8   4   2      465.70      412.91     21.52 o 
  -7   4   2       19.90       14.93      5.05 o 
  -6   4   2      499.00      503.41     14.24 o 
  -5   4   2      515.27      500.28     16.03 o 
  -4   4   2      529.19      585.15      9.55 o 
  -3   4   2      404.21      446.14      7.92 o 
  -2   4   2     2111.80     2272.62     28.64 o 
  -1   4   2     1377.41     1378.19     17.50 o 
   0   4   2      668.16      683.46     10.69 o 
   1   4   2       33.35       39.83      3.47 o 
   2   4   2      713.82      707.80     14.85 o 
   3   4   2     1089.03     1088.45     21.61 o 
   4   4   2      449.18      449.68     14.73 o 
   5   4   2      242.93      241.41     11.83 o 
   6   4   2       92.93      105.19     15.37 o 
   7   4   2       17.35       30.05     12.64 o 
  -9   5   2        0.52        4.78      8.88 o 
  -8   5   2       91.67       89.85     10.76 o 
  -7   5   2       13.15        0.65      4.27 o 
  -6   5   2      299.69      298.16     12.12 o 
  -5   5   2      448.95      458.82     13.18 o 
  -4   5   2      167.05      142.64      7.38 o 
  -3   5   2        7.09        4.55      2.63 o 
  -2   5   2     1276.19     1334.16     20.98 o 
  -1   5   2     3929.42     3885.61     49.66 o 
   0   5   2      185.53      187.67      6.07 o 
   1   5   2      106.75       97.55      5.35 o 
   2   5   2        2.64        1.32      3.06 o 
   3   5   2      500.60      498.83     18.27 o 
   4   5   2      276.57      270.37     12.19 o 
   5   5   2      117.85      156.61     12.07 o 
   6   5   2       54.98       85.04     15.71 o 
  -8   6   2       50.26       49.86     11.95 o 
  -7   6   2       28.35       17.08      8.54 o 
  -6   6   2      538.97      555.32     24.25 o 
  -5   6   2      295.68      308.74     18.78 o 
  -4   6   2       33.18       15.42      4.35 o 
  -3   6   2       48.30       61.22     10.93 o 
  -2   6   2      333.58      358.76      8.53 o 
  -1   6   2      570.40      519.33     10.35 o 
   0   6   2      211.67      197.63     10.44 o 
   1   6   2      448.05      452.49     10.64 o 
   2   6   2      167.62      169.64      7.94 o 
   3   6   2       47.40       42.91      7.00 o 
   4   6   2      115.90      115.95     11.95 o 
   5   6   2      103.12      107.40     10.73 o 
  -8   7   2        1.38      -13.32      8.88 o 
  -7   7   2        3.55       -2.05      8.54 o 
  -6   7   2      143.34      155.74     17.08 o 
  -5   7   2      818.47      833.67     31.08 o 
  -4   7   2      415.88      419.40     21.86 o 
  -3   7   2        2.63        5.46      7.51 o 
  -2   7   2       12.31        7.86      7.17 o 
  -1   7   2       55.94       54.30      9.90 o 
   0   7   2       32.90       22.03     11.44 o 
   1   7   2      104.03       84.09      6.26 o 
   2   7   2      166.21      163.17     18.78 o 
   3   7   2       66.67       86.81      9.18 o 
   4   7   2       57.64       60.09      9.17 o 
  -8   8   2        6.88        0.68     10.25 o 
  -7   8   2        4.30       -5.81      7.86 o 
  -6   8   2       96.88      119.53     15.71 o 
  -5   8   2      928.24      998.29     35.86 o 
  -4   8   2      224.11      235.65     17.76 o 
  -3   8   2       48.36       43.72     10.93 o 
  -2   8   2        0.02       -7.51      6.15 o 
  -1   8   2      267.85      279.71     18.10 o 
   0   8   2      232.15      224.04     16.05 o 
   1   8   2      129.30      162.98      9.89 o 
   2   8   2      103.55       84.36     14.00 o 
   3   8   2        1.83        3.07      9.56 o 
  -7   9   2        8.80       13.32     11.27 o 
  -6   9   2      102.48      133.88     17.42 o 
  -5   9   2      566.29      588.11     28.69 o 
  -4   9   2       74.00       75.82     14.34 o 
  -3   9   2       18.46        5.81      8.20 o 
  -2   9   2       91.01       83.67     13.32 o 
  -1   9   2      101.93      122.61     14.34 o 
   0   9   2       96.41       65.23     12.98 o 
  -5  10   2      128.59      134.22     17.76 o 
  -4  10   2       86.02       86.75     15.03 o 
  -3  10   2      103.82      121.24     17.08 o 
  -2  10   2       67.72       82.99     15.03 o 
  -1  10   2        0.41       -9.56      7.51 o 
  -1 -11   3      120.27      124.32     16.05 o 
   0 -11   3       69.27       77.87     13.32 o 
   1 -11   3        0.80       -4.68      5.43 o 
   2 -11   3        2.55        1.54      5.31 o 
   3 -11   3      103.73       89.12     10.76 o 
   4 -11   3       74.01       92.22     17.25 o 
   5 -11   3        0.82      -12.81      8.54 o 
   6 -11   3        0.44       -1.02      8.54 o 
  -3 -10   3        6.37       -4.10      9.56 o 
  -2 -10   3       30.23       28.69     10.59 o 
  -1 -10   3      144.74      155.74     14.69 o 
   0 -10   3      165.71      180.33     15.03 o 
   1 -10   3        3.57       -6.89      4.59 o 
   2 -10   3       81.39       67.85      8.33 o 
   3 -10   3       78.35       77.86     19.81 o 
   4 -10   3      412.43      419.17     21.86 o 
   5 -10   3       52.17       72.06     11.61 o 
   6 -10   3       35.41       49.18     10.93 o 
  -4  -9   3        4.71        2.05      9.56 o 
  -3  -9   3        5.49       10.59      9.22 o 
  -2  -9   3       15.69        3.42      7.86 o 
  -1  -9   3      375.37      367.14     20.15 o 
   0  -9   3      268.98      272.28     11.45 o 
   1  -9   3      178.04      193.59     10.24 o 
   2  -9   3      306.60      320.46     12.55 o 
   3  -9   3       16.57       21.17      8.20 o 
   4  -9   3      407.32      410.52     19.47 o 
   5  -9   3      420.85      423.50     19.13 o 
   6  -9   3      241.32      242.83     16.05 o 
   7  -9   3       60.91       81.97     11.61 o 
  -5  -8   3      119.86      122.95     17.42 o 
  -4  -8   3      189.36      186.47     17.08 o 
  -3  -8   3        9.35       12.98      8.54 o 
  -2  -8   3        5.17       -6.83      6.15 o 
  -1  -8   3      345.04      351.43     18.78 o 
   0  -8   3     1406.80     1417.13     25.13 o 
   1  -8   3      966.68      994.73     20.75 o 
   2  -8   3     1016.45     1012.97     29.37 o 
   3  -8   3       55.19       52.60      9.22 o 
   4  -8   3      160.64      150.27     11.95 o 
   5  -8   3       18.88       14.69      7.17 o 
   6  -8   3      168.70      142.76     11.61 o 
   7  -8   3      350.06      351.43     17.76 o 
   8  -8   3        0.30       -8.54      6.49 o 
  -6  -7   3       43.50       53.37      9.28 o 
  -5  -7   3      193.95      221.37     12.01 o 
  -4  -7   3      149.51      173.26     10.36 o 
  -3  -7   3       47.55       36.79      7.00 o 
  -2  -7   3       15.65       10.09      3.94 o 
  -1  -7   3      246.47      237.44      9.35 o 
   0  -7   3      395.08      379.48     13.83 o 
   1  -7   3       47.22       44.06      7.51 o 
   2  -7   3      170.76      128.76     10.25 o 
   3  -7   3        9.91        0.34      4.44 o 
   4  -7   3      108.74       96.65      8.88 o 
   5  -7   3       23.28       22.88      6.83 o 
   6  -7   3      279.27      285.52     15.03 o 
   7  -7   3      526.46      545.08     21.17 o 
   8  -7   3       49.72       44.74     10.25 o 
   9  -7   3       44.07       27.32     10.59 o 
  -7  -6   3        8.05        6.04      5.16 o 
  -6  -6   3        3.38       -0.26      4.33 o 
  -5  -6   3        2.90        2.02      3.87 o 
  -4  -6   3       22.96       20.43      4.39 o 
  -3  -6   3        4.16        0.60      2.76 o 
  -2  -6   3        8.69        8.16      2.27 o 
  -1  -6   3      101.86       83.34      4.73 o 
   0  -6   3      833.77      784.00     43.03 o 
   1  -6   3        2.72        7.51      4.10 o 
   2  -6   3       53.54       84.02      7.51 o 
   3  -6   3      812.71      792.69     21.52 o 
   4  -6   3        0.28        0.68      4.10 o 
   5  -6   3        6.18        0.00      4.10 o 
   6  -6   3      525.50      537.22     19.81 o 
   7  -6   3      416.33      392.42     18.10 o 
   8  -6   3       23.51       26.98      8.54 o 
   9  -6   3       64.34       57.04     11.95 o 
  -7  -5   3       22.43       18.21      5.82 o 
  -6  -5   3        6.65       -0.68      4.51 o 
  -5  -5   3       34.71       24.55      4.66 o 
  -4  -5   3      823.04      824.18     17.47 o 
  -3  -5   3      455.14      469.71     12.63 o 
  -2  -5   3     1261.43     1250.72     16.27 o 
  -1  -5   3       28.50       24.00      3.35 o 
   0  -5   3     1105.29     1153.00     28.01 o 
   1  -5   3     1244.42     1170.76     25.96 o 
   2  -5   3      556.62      515.37     15.71 o 
   3  -5   3     1314.02     1367.06     27.83 o 
   4  -5   3       16.11       13.51      3.01 o 
   5  -5   3       10.14        6.31      4.95 o 
   6  -5   3       11.89        7.05      5.46 o 
   7  -5   3      254.56      272.88     16.39 o 
   8  -5   3       31.08       34.15      9.90 o 
  -8  -4   3      109.00      130.57     10.01 o 
  -7  -4   3        2.08       -4.10      4.22 o 
  -6  -4   3        9.44        1.02      6.15 o 
  -5  -4   3       76.86       92.13      7.96 o 
  -4  -4   3     1808.98     1728.69     27.15 o 
  -3  -4   3      672.93      591.78     16.39 o 
  -2  -4   3     2976.13     2941.92     26.46 o 
  -1  -4   3     1676.22     1695.84     22.71 o 
   0  -4   3     2494.35     2664.53     28.55 o 
   1  -4   3     1127.86     1237.36     24.59 o 
   2  -4   3      510.61      503.00      8.34 o 
   3  -4   3     1187.54     1123.77     16.34 o 
   4  -4   3       35.27       44.74      4.59 o 
   5  -4   3        6.10        4.44      4.44 o 
   6  -4   3        0.08        3.07      5.81 o 
   7  -4   3      186.71      170.76     14.00 o 
   8  -4   3       79.51      104.85     13.66 o 
   9  -4   3       11.34        8.54      8.20 o 
  -8  -3   3      181.28      212.87     12.84 o 
  -7  -3   3       30.69       28.92      6.76 o 
  -6  -3   3      167.29      153.84      8.81 o 
  -5  -3   3       12.07       11.70      4.42 o 
  -4  -3   3       82.02       77.87     11.95 o 
  -3  -3   3      553.82      611.80     12.92 o 
  -2  -3   3     2063.09     2113.62     26.16 o 
  -1  -3   3     2804.41     2696.89     38.08 o 
   0  -3   3      473.87      508.20      8.09 o 
   1  -3   3      595.24      681.39     21.00 o 
   2  -3   3      801.72      805.11     14.51 o 
   3  -3   3     2938.80     3035.84     48.16 o 
   4  -3   3     1492.05     1651.29     34.49 o 
   5  -3   3      561.13      570.01     20.49 o 
   6  -3   3        0.17        3.76      5.81 o 
   7  -3   3      385.21      368.85     19.81 o 
   8  -3   3       38.71       40.64     10.93 o 
   9  -3   3        1.51        5.12      8.54 o 
  -9  -2   3        0.25       -3.39      7.68 o 
  -8  -2   3      159.68      174.86     15.71 o 
  -7  -2   3       12.60        4.13      4.57 o 
  -6  -2   3      324.58      320.72     11.80 o 
  -5  -2   3      395.21      379.90     20.15 o 
  -4  -2   3     1744.23     1837.96     31.93 o 
  -3  -2   3     4047.79     4748.61     49.38 o 
  -2  -2   3     4991.34     5310.38     80.09 o 
  -1  -2   3     1527.48     1554.19     18.76 o 
   0  -2   3      333.77      385.52     10.76 o 
   1  -2   3     3301.84     3505.96     44.74 o 
   2  -2   3      454.37      506.14     14.00 o 
   3  -2   3     3923.51     3761.25     59.08 o 
   4  -2   3     2277.29     2166.66     43.37 o 
   5  -2   3      340.46      335.04     16.39 o 
   6  -2   3      211.67      216.53     15.03 o 
   7  -2   3      127.16      128.07     15.03 o 
   8  -2   3       25.20       26.30      9.22 o 
   9  -2   3        1.49      -11.61      8.54 o 
  -9  -1   3        0.06       -4.10      8.54 o 
  -8  -1   3       96.06       79.58     12.98 o 
  -7  -1   3       23.50       25.27      8.54 o 
  -6  -1   3      324.50      314.87     11.18 o 
  -5  -1   3      792.10      849.74     22.03 o 
  -4  -1   3      561.97      592.29      8.25 o 
  -3  -1   3     1058.94     1052.60     11.27 o 
  -2  -1   3     1217.26     1111.04     11.44 o 
  -1  -1   3     3997.73     3994.59     48.33 o 
   0  -1   3     2464.11     2733.65     27.15 o 
   1  -1   3      466.33      508.19     13.32 o 
   2  -1   3     5431.98     5420.40     77.19 o 
   3  -1   3      307.96      310.45     13.32 o 
   4  -1   3     1048.83     1117.48     30.05 o 
   5  -1   3       29.50       45.42      8.88 o 
   6  -1   3      478.18      420.76     21.17 o 
   7  -1   3        0.06       -8.20      5.46 o 
   8  -1   3        1.01        4.78      7.86 o 
   9  -1   3        0.46       -6.49      9.22 o 
  -9   0   3        1.23       -4.10      8.20 o 
  -8   0   3       55.86       45.42     11.27 o 
  -7   0   3       42.45       32.79      8.54 o 
  -6   0   3      806.92      787.91     26.64 o 
  -5   0   3     1812.17     1890.06     24.19 o 
  -4   0   3       24.79       22.74      2.34 o 
  -3   0   3     1096.33     1140.31     14.34 o 
  -2   0   3     1559.88     1683.48     15.32 o 
  -1   0   3     6492.21     6834.39     66.77 o 
   0   0   3       12.90       11.27      3.07 o 
   1   0   3     2051.15     2040.63     35.18 o 
   2   0   3      542.00      592.21     17.76 o 
   3   0   3     1708.35     1646.17     35.86 o 
   4   0   3      213.60      210.04     12.98 o 
   5   0   3      554.26      556.01     22.88 o 
   6   0   3      455.90      491.80     23.57 o 
   7   0   3       25.22       24.59      9.90 o 
   8   0   3        0.13       -8.88      6.49 o 
  -9   1   3       89.98       85.38     14.34 o 
  -8   1   3      107.05      106.90     15.03 o 
  -7   1   3       93.52       60.45     12.30 o 
  -6   1   3      467.37      436.13     19.13 o 
  -5   1   3     1152.93     1148.90     18.54 o 
  -4   1   3       70.55       65.19      4.35 o 
  -3   1   3       72.27       83.08      5.12 o 
  -2   1   3       96.01       85.56      5.29 o 
  -1   1   3     1172.63     1190.37     27.66 o 
   0   1   3     1524.07     1420.96     18.58 o 
   1   1   3      359.87      319.33     12.30 o 
   2   1   3     1236.28     1156.76     27.66 o 
   3   1   3     1377.94     1405.39     33.81 o 
   4   1   3      647.88      690.23     24.59 o 
   5   1   3      131.98      138.66     12.98 o 
   6   1   3      438.17      457.65     23.22 o 
   7   1   3        2.65        9.56      8.88 o 
   8   1   3       15.74        8.88      9.56 o 
  -9   2   3       96.55      107.24     15.71 o 
  -7   2   3      287.89      278.69     17.08 o 
  -6   2   3      166.42      169.85      7.93 o 
  -5   2   3     1670.19     1676.93     30.57 o 
  -4   2   3       12.20       18.19      3.36 o 
  -3   2   3     1738.81     1890.00     18.02 o 
  -2   2   3       56.52      103.28      7.51 o 
  -1   2   3     4711.62     4856.77     47.20 o 
   0   2   3      864.49      847.73     10.70 o 
   1   2   3     1505.91     1507.04     16.94 o 
   2   2   3     1299.84     1209.74     19.83 o 
   3   2   3       40.22       61.48      9.22 o 
   4   2   3      695.62      672.47     24.93 o 
   5   2   3      202.12      209.70     15.71 o 
   6   2   3      182.10      187.84     16.39 o 
   7   2   3        1.67      -11.27      7.51 o 
   8   2   3       19.00       17.76     12.30 o 
  -9   3   3       28.17       37.23     11.95 o 
  -8   3   3      389.34      395.83     21.86 o 
  -7   3   3       68.55       72.79      7.58 o 
  -6   3   3      109.54      107.04      7.54 o 
  -5   3   3      963.91      912.12     18.22 o 
  -4   3   3      232.81      181.49      4.81 o 
  -3   3   3      625.43      621.93      8.73 o 
  -2   3   3     2136.01     2238.10     28.52 o 
  -1   3   3     1340.18     1381.93     15.08 o 
   0   3   3     1919.32     1989.29     20.55 o 
   1   3   3      955.14      936.01     13.35 o 
   2   3   3     1665.73     1668.09     20.26 o 
   3   3   3        7.81        0.47      3.77 o 
   4   3   3      113.09      108.95     12.98 o 
   5   3   3       15.01       14.69      9.22 o 
   6   3   3      127.01      121.58     17.42 o 
   7   3   3       21.03       29.71     12.30 o 
  -9   4   3      152.93      171.11     16.39 o 
  -8   4   3        4.94       -3.07      5.81 o 
  -7   4   3       52.46       52.18      6.71 o 
  -6   4   3        0.81       -1.10      3.45 o 
  -5   4   3      264.90      253.59      9.89 o 
  -4   4   3      126.29      109.13      6.51 o 
  -3   4   3      406.42      454.33     11.77 o 
  -2   4   3      423.66      370.78      7.21 o 
  -1   4   3        9.89        7.44      3.16 o 
   0   4   3      111.51       87.17      4.67 o 
   1   4   3      295.72      268.74      7.47 o 
   2   4   3     2008.10     1980.18     23.83 o 
   3   4   3      392.34      404.44     13.28 o 
   4   4   3       60.24       67.66     10.76 o 
   5   4   3       96.31      142.08     16.39 o 
   6   4   3       15.87       19.13     10.59 o 
  -9   5   3      222.44      250.68     19.13 o 
  -8   5   3       97.01       84.80      9.03 o 
  -7   5   3       84.65       80.92      8.44 o 
  -6   5   3       37.33       34.97      6.02 o 
  -5   5   3      501.02      528.56     14.78 o 
  -4   5   3      385.10      404.85     12.30 o 
  -3   5   3      673.25      699.87     15.80 o 
  -2   5   3     1682.32     1676.46     25.72 o 
  -1   5   3        5.80        3.97      2.43 o 
   0   5   3      131.00      124.39      5.44 o 
   1   5   3       10.08        0.81      2.90 o 
   2   5   3      777.82      796.03     14.77 o 
   3   5   3      442.27      484.58     15.21 o 
   4   5   3       90.88       95.40     12.64 o 
   5   5   3       94.35      116.80     15.71 o 
   6   5   3       44.65       37.57     12.64 o 
  -8   6   3       40.52       34.15     10.93 o 
  -7   6   3       63.13       73.09     11.95 o 
  -6   6   3      233.87      225.07     16.39 o 
  -5   6   3      243.04      237.78     10.67 o 
  -4   6   3      259.53      259.14     10.74 o 
  -3   6   3      342.89      362.05     11.96 o 
  -2   6   3      477.52      479.11     13.36 o 
  -1   6   3      462.43      418.67     12.30 o 
   0   6   3      202.76      178.22      6.89 o 
   1   6   3       19.21       12.72      3.88 o 
   2   6   3       56.34       58.06      5.94 o 
   3   6   3       10.13       14.35      5.78 o 
   4   6   3       17.34       13.80      6.64 o 
   5   6   3       31.73       23.57     11.61 o 
  -8   7   3       22.17       29.03     12.30 o 
  -7   7   3       33.87       36.20     10.93 o 
  -6   7   3      144.24      165.98     17.08 o 
  -5   7   3        4.22        7.51      7.86 o 
  -4   7   3       58.87       60.45     12.30 o 
  -3   7   3      147.18      150.96     14.34 o 
  -2   7   3      311.32      358.95     19.47 o 
  -1   7   3       50.48       31.42      9.22 o 
   0   7   3       13.72        3.07      6.15 o 
   1   7   3       30.11       23.57      5.78 o 
   2   7   3      127.59      154.49      9.89 o 
   3   7   3       63.73       76.71      9.54 o 
   4   7   3       62.72       63.89      9.76 o 
  -7   8   3       91.57      103.82     15.71 o 
  -6   8   3      202.14      213.80     18.44 o 
  -5   8   3        3.26        1.02      8.20 o 
  -4   8   3       34.09       54.30     11.95 o 
  -3   8   3      239.66      250.00     18.78 o 
  -2   8   3      552.24      563.52     25.61 o 
  -1   8   3      386.77      363.04     21.17 o 
   0   8   3       96.10      102.12     14.00 o 
   1   8   3       29.78       18.78      9.56 o 
  -6   9   3      344.99      352.80     24.59 o 
  -5   9   3       58.12       70.01     15.71 o 
  -4   9   3        0.03       -2.05      9.56 o 
  -3   9   3        1.45        0.00      8.20 o 
  -2   9   3      203.60      206.28     18.10 o 
  -1   9   3      114.07      123.29     16.73 o 
   0   9   3       52.20       43.03     11.95 o 
   2 -12   4       39.05       51.13      8.69 o 
   3 -12   4       55.30       55.32      9.54 o 
  -1 -11   4       38.82       27.66     10.25 o 
   0 -11   4        5.41       -0.34      7.51 o 
   1 -11   4        0.84        0.24      6.32 o 
   2 -11   4        9.34        8.16     13.15 o 
   3 -11   4      125.94      131.12     11.11 o 
   4 -11   4       70.90       73.73      9.17 o 
   5 -11   4       56.72       75.14     14.00 o 
   6 -11   4       21.92        3.07      9.22 o 
  -3 -10   4       61.15       60.79     14.00 o 
  -2 -10   4      156.66      189.89     19.13 o 
  -1 -10   4      109.18      145.49     16.05 o 
   0 -10   4       93.98       79.23     12.64 o 
   1 -10   4        3.96        2.36      4.81 o 
   2 -10   4       97.66       83.51      8.75 o 
   3 -10   4      813.21      820.35     29.71 o 
   4 -10   4      149.29      142.42     13.66 o 
   5 -10   4      106.47      107.58     13.66 o 
   6 -10   4       18.67       25.61      9.22 o 
   7 -10   4      317.76      330.94     19.13 o 
  -4  -9   4       64.18       85.04     15.03 o 
  -3  -9   4      136.85      154.37     17.42 o 
  -2  -9   4      342.22      304.64     19.81 o 
  -1  -9   4      201.95      215.16     16.05 o 
   0  -9   4       24.86       20.04      5.30 o 
   1  -9   4       24.48       25.27      8.88 o 
   2  -9   4      164.10      160.86     13.66 o 
   3  -9   4      762.09      789.61     26.98 o 
   4  -9   4      191.10      190.23     14.00 o 
   5  -9   4      259.96      251.02     16.05 o 
   6  -9   4       89.26      105.53     13.32 o 
   7  -9   4       77.49       93.58     12.98 o 
   8  -9   4        3.22       -4.44      7.86 o 
  -5  -8   4       20.97       20.15     11.27 o 
  -4  -8   4      102.32      101.43     15.37 o 
  -3  -8   4       46.62       61.48     11.95 o 
  -2  -8   4       17.61       12.98      7.17 o 
  -1  -8   4      548.07      549.52     23.22 o 
   0  -8   4      259.18      239.07     15.71 o 
   1  -8   4      199.10      175.89     13.32 o 
   2  -8   4       29.13       32.79      7.86 o 
   3  -8   4      782.50      799.86     25.27 o 
   4  -8   4      103.46      108.95     10.59 o 
   5  -8   4      239.34      228.48     14.00 o 
   6  -8   4      425.09      386.27     18.10 o 
   7  -8   4        8.16       16.05      8.20 o 
   8  -8   4        0.60       -3.76      6.83 o 
  -6  -7   4      103.89      124.18     10.74 o 
  -5  -7   4      219.16      227.36      9.27 o 
  -4  -7   4        6.90        0.87      3.59 o 
  -3  -7   4      633.12      613.49     12.21 o 
  -2  -7   4        2.03       -0.77      2.72 o 
  -1  -7   4      990.43     1014.18     21.35 o 
   0  -7   4      293.84      275.27     15.37 o 
   1  -7   4      635.86      667.35     22.54 o 
   2  -7   4       11.03       10.25      5.81 o 
   3  -7   4      693.04      732.92     22.88 o 
   4  -7   4      401.39      436.81     17.42 o 
   5  -7   4       80.78       66.94      9.90 o 
   6  -7   4      329.61      333.33     16.39 o 
   7  -7   4        1.86       -7.17      6.15 o 
   8  -7   4        3.73        1.02      7.51 o 
   9  -7   4       13.34        3.76      8.88 o 
  -7  -6   4       34.81       34.53      6.32 o 
  -6  -6   4      239.43      244.32     10.06 o 
  -5  -6   4      201.45      210.82      8.60 o 
  -4  -6   4       71.73       69.67     10.93 o 
  -3  -6   4      394.01      387.35     11.98 o 
  -2  -6   4       15.52        8.71      3.84 o 
  -1  -6   4     4178.87     4018.74     79.92 o 
   0  -6   4      781.00      789.89     12.77 o 
   1  -6   4      514.44      509.90     18.10 o 
   2  -6   4       73.43       65.23      7.86 o 
   4  -6   4       17.50        6.15      4.78 o 
   5  -6   4      248.72      206.97     12.30 o 
   6  -6   4      468.55      435.79     18.44 o 
   7  -6   4        0.70        1.02      6.49 o 
   8  -6   4        2.09        0.00      7.51 o 
   9  -6   4       19.41       -4.10      8.54 o 
  -7  -5   4       91.06      107.85      9.48 o 
  -6  -5   4      213.59      222.96     11.45 o 
  -5  -5   4       59.77       67.04      9.05 o 
  -4  -5   4       70.63       64.67      6.61 o 
  -3  -5   4      162.62      153.36      7.47 o 
  -2  -5   4      363.74      371.21     10.18 o 
  -1  -5   4      824.01      801.29     14.26 o 
   0  -5   4     2657.95     2681.31     29.87 o 
   1  -5   4     1650.27     1684.72     19.39 o 
   2  -5   4      791.29      694.40     10.14 o 
   3  -5   4      469.80      456.31      9.51 o 
   4  -5   4      425.28      398.21     10.21 o 
   5  -5   4       11.33       11.97      5.12 o 
   6  -5   4      838.08      829.60     18.59 o 
   7  -5   4       10.77        3.42      6.83 o 
   8  -5   4       22.03        9.22      8.20 o 
  -8  -4   4        6.98        3.71      5.41 o 
  -7  -4   4       23.85       23.55      6.51 o 
  -6  -4   4       30.10       30.86      6.04 o 
  -5  -4   4      861.93      874.97     23.91 o 
  -4  -4   4      329.64      340.41     11.23 o 
  -3  -4   4      409.32      397.13     10.94 o 
  -2  -4   4      361.63      329.35      9.18 o 
  -1  -4   4     1312.00     1278.45     38.93 o 
   0  -4   4      211.45      200.89      5.43 o 
   1  -4   4      568.11      590.79     11.95 o 
   2  -4   4     2966.49     2994.26     31.95 o 
   3  -4   4      107.46      109.71      5.25 o 
   4  -4   4        0.64        2.68      2.87 o 
   5  -4   4        4.62        2.39      5.12 o 
   6  -4   4     1018.78     1070.35     32.10 o 
   7  -4   4      190.02      180.67     15.03 o 
   8  -4   4       23.29       24.93      9.56 o 
   9  -4   4       43.91       36.20     11.27 o 
  -8  -3   4       46.09       43.72     11.61 o 
  -7  -3   4       60.62       55.72      7.72 o 
  -6  -3   4       45.16       36.45      7.68 o 
  -5  -3   4     1197.74     1198.14     22.34 o 
  -4  -3   4      347.83      343.54     12.81 o 
  -3  -3   4      149.33      143.96      6.40 o 
  -2  -3   4     1497.92     1558.27     24.25 o 
  -1  -3   4     1232.40     1191.98     16.72 o 
   0  -3   4     1344.07     1384.59     17.16 o 
   1  -3   4      758.29      681.01     10.55 o 
   2  -3   4     3712.56     3894.94     40.42 o 
   3  -3   4     2256.93     2418.02     42.01 o 
   4  -3   4     3390.03     3644.11     61.48 o 
   5  -3   4      251.57      273.91     15.03 o 
   6  -3   4     1365.21     1333.67     37.57 o 
   7  -3   4      576.01      542.35     25.27 o 
   8  -3   4       89.66       83.33     13.66 o 
   9  -3   4       64.71       58.74     13.32 o 
  -9  -2   4      141.77      165.64     19.47 o 
  -8  -2   4       78.07       88.80     13.66 o 
  -7  -2   4      108.02      109.03      9.24 o 
  -6  -2   4        2.74       -1.40      3.36 o 
  -5  -2   4      366.14      359.32     15.03 o 
  -4  -2   4      119.48       80.99      5.15 o 
  -3  -2   4     1456.41     1420.46     20.27 o 
  -2  -2   4     3256.13     3343.37     36.10 o 
  -1  -2   4      540.75      566.59     10.00 o 
   0  -2   4        2.58        2.17      1.31 o 
   1  -2   4      105.85      105.05      4.35 o 
   2  -2   4     3120.07     3163.92     49.86 o 
   3  -2   4      265.86      301.57     13.32 o 
   4  -2   4     1645.02     1684.76     37.91 o 
   5  -2   4      162.56      143.44     11.95 o 
   6  -2   4      369.52      365.09     20.15 o 
   7  -2   4      328.91      346.31     20.83 o 
   8  -2   4       70.32       66.26     13.66 o 
   9  -2   4       24.57       32.10     12.64 o 
  -9  -1   4      211.50      211.06     18.10 o 
  -8  -1   4      147.15      162.23     17.76 o 
  -7  -1   4      112.20       88.11     12.30 o 
  -6  -1   4       54.36       59.64      6.32 o 
  -5  -1   4      119.72      102.94      6.31 o 
  -4  -1   4       97.77       81.94      3.43 o 
  -3  -1   4     2983.89     2991.90     25.96 o 
  -2  -1   4     1423.33     1347.28     16.30 o 
  -1  -1   4       18.59       23.36      2.38 o 
   0  -1   4      508.27      544.69      8.94 o 
   1  -1   4      167.94      184.77      8.88 o 
   2  -1   4      251.94      224.73     10.93 o 
   3  -1   4     1265.21     1345.28     31.76 o 
   4  -1   4        5.52       -2.73      3.76 o 
   5  -1   4      103.13      110.66     12.98 o 
   6  -1   4      110.34      105.87     14.34 o 
   7  -1   4      155.81      175.55     16.05 o 
   8  -1   4       16.16       23.57      9.90 o 
  -9   0   4      144.02      144.47     18.10 o 
  -8   0   4       76.66       94.94     14.34 o 
  -7   0   4       77.17       67.28     11.61 o 
  -6   0   4      298.55      303.62     16.73 o 
  -5   0   4      387.00      335.75      9.90 o 
  -4   0   4      342.85      322.23      6.48 o 
  -3   0   4        8.47        7.65      1.59 o 
  -2   0   4     1038.20     1032.84     10.93 o 
  -1   0   4      362.07      408.37      5.88 o 
   0   0   4      138.11      150.27      7.86 o 
   1   0   4      726.98      754.09     19.81 o 
   2   0   4     1499.33     1501.70     33.13 o 
   3   0   4      719.84      692.96     22.88 o 
   4   0   4      331.41      323.43     17.08 o 
   5   0   4      258.51      261.95     16.73 o 
   6   0   4       51.95       46.79     11.61 o 
   7   0   4      159.90      162.91     16.05 o 
   8   0   4        0.49       -6.83      8.54 o 
  -9   1   4       56.99       59.77     12.98 o 
  -8   1   4       78.82       69.67     12.64 o 
  -7   1   4      359.11      331.97     18.44 o 
  -6   1   4      547.90      574.11     22.54 o 
  -5   1   4      109.41      110.71      5.91 o 
  -4   1   4      626.05      652.80     13.03 o 
  -3   1   4      885.16      859.99     14.54 o 
  -2   1   4     4657.30     4992.32     50.22 o 
  -1   1   4     6801.48     7287.79     94.94 o 
   0   1   4      399.92      398.88     11.10 o 
   1   1   4      411.08      370.22     14.69 o 
   2   1   4     1215.06     1155.39     29.71 o 
   3   1   4      241.16      208.67     13.32 o 
   4   1   4       13.29       18.10      6.83 o 
   5   1   4      233.50      272.20     17.76 o 
   6   1   4        6.26        0.34      7.86 o 
   7   1   4        6.39       -3.76      7.86 o 
   8   1   4        3.11       -6.83      8.20 o 
  -9   2   4       22.60       16.39      9.22 o 
  -8   2   4      352.60      355.87     20.83 o 
  -7   2   4      663.27      639.68     25.96 o 
  -6   2   4     1130.72     1142.20     31.76 o 
  -5   2   4        9.88       11.20      3.60 o 
  -4   2   4        3.39        1.95      2.38 o 
  -3   2   4      105.23       93.20      5.43 o 
  -2   2   4     4249.53     4690.80     49.26 o 
  -1   2   4     5224.51     5371.68     54.94 o 
   0   2   4      350.23      355.66      9.65 o 
   1   2   4      469.96      465.74     11.67 o 
   2   2   4       32.30       43.37      7.86 o 
   3   2   4      206.45      184.08     13.66 o 
   4   2   4      185.07      188.52     14.34 o 
   5   2   4      286.32      306.69     19.81 o 
   6   2   4       50.62       49.86     12.98 o 
   7   2   4        5.99       -1.02      9.56 o 
  -9   3   4       13.48        1.37      9.22 o 
  -8   3   4      109.89      108.26     14.00 o 
  -7   3   4       68.30       66.82      7.38 o 
  -6   3   4      748.06      747.59     17.45 o 
  -5   3   4       36.90       35.74      5.19 o 
  -4   3   4       17.49       14.79      3.69 o 
  -3   3   4      763.69      817.40     31.08 o 
  -2   3   4      440.45      435.07     11.10 o 
  -1   3   4     1011.06      966.79     12.26 o 
   0   3   4      589.75      581.59      9.90 o 
   1   3   4     1447.69     1463.84     18.74 o 
   2   3   4       14.69       16.05      6.83 o 
   3   3   4      494.92      481.90     21.17 o 
   4   3   4      329.00      317.62     18.78 o 
   5   3   4      638.93      683.06     29.03 o 
   6   3   4      216.60      207.99     18.44 o 
   7   3   4        0.49        0.68      9.90 o 
  -9   4   4       16.56        3.07      9.22 o 
  -8   4   4        3.31       -9.56      6.83 o 
  -7   4   4        1.48       -1.82      3.98 o 
  -6   4   4      463.16      461.38     14.36 o 
  -5   4   4      307.07      323.16     11.61 o 
  -4   4   4       69.48       51.71      5.82 o 
  -3   4   4       18.87       12.38      3.98 o 
  -2   4   4     1551.18     1606.37     24.95 o 
  -1   4   4      953.79      947.80     13.41 o 
   0   4   4     1079.33     1039.26     14.96 o 
   1   4   4     1296.62     1293.34     18.07 o 
   2   4   4       31.60       37.61      4.68 o 
   3   4   4       44.80       33.81     10.59 o 
   4   4   4       53.49       62.84     12.98 o 
   5   4   4      140.41      162.23     15.71 o 
   6   4   4      150.21      184.08     21.17 o 
  -9   5   4        0.44       -8.88      7.86 o 
  -8   5   4       21.92        5.74      5.91 o 
  -7   5   4        9.14        5.98      5.07 o 
  -6   5   4      246.86      253.41     18.27 o 
  -5   5   4      212.80      219.64     10.35 o 
  -4   5   4       79.79       68.25     10.59 o 
  -3   5   4      312.81      310.20     11.04 o 
  -2   5   4        2.42        5.76      3.60 o 
  -1   5   4      734.39      730.57     20.66 o 
   0   5   4       52.23       49.96      5.91 o 
   1   5   4       55.76       51.08      5.76 o 
   2   5   4       18.00       10.93      3.76 o 
   3   5   4        0.39       -3.71      4.22 o 
   4   5   4       14.50       14.00      9.56 o 
   5   5   4       49.71       60.79     14.34 o 
  -8   6   4        2.11       -2.73      7.17 o 
  -7   6   4       61.21       46.79     11.27 o 
  -6   6   4       26.38       30.05      9.90 o 
  -5   6   4       52.27       54.61      7.22 o 
  -4   6   4       87.94       74.27      7.71 o 
  -3   6   4     1112.32     1102.30     22.56 o 
  -2   6   4      638.41      592.50     15.80 o 
  -1   6   4       47.28       34.61      5.64 o 
   0   6   4      121.48      125.34      7.96 o 
   1   6   4       56.26       51.52      6.88 o 
   2   6   4      132.08      152.17      8.31 o 
   3   6   4        0.46       -3.04      5.25 o 
   4   6   4        2.55      -10.25      7.51 o 
  -8   7   4        1.37        1.71      9.90 o 
  -7   7   4       38.46       29.37     10.93 o 
  -6   7   4       28.29       23.91      9.90 o 
  -5   7   4      251.27      252.39     18.78 o 
  -4   7   4      154.17      166.32     15.71 o 
  -3   7   4      946.47     1002.04     34.49 o 
  -2   7   4       33.38       44.40     10.25 o 
  -1   7   4      304.54      291.67     18.44 o 
   0   7   4       35.43       30.40      9.90 o 
   1   7   4      379.74      363.95     14.51 o 
   2   7   4      258.33      311.47     18.44 o 
   3   7   4       17.85        9.22      9.56 o 
  -7   8   4       14.14       13.32     10.93 o 
  -6   8   4       61.82       50.20     13.66 o 
  -5   8   4      256.88      290.98     21.17 o 
  -4   8   4      191.19      203.21     18.78 o 
  -3   8   4      375.25      373.29     22.54 o 
  -2   8   4       71.52       85.72     14.69 o 
  -1   8   4       17.49       -2.05      8.88 o 
   0   8   4        0.14       -3.42      8.20 o 
   1   8   4       40.74       43.03     11.95 o 
  -5   9   4       68.14       35.86     12.30 o 
  -4   9   4       23.16       14.34     10.59 o 
  -3   9   4      127.78      142.42     18.44 o 
  -2   9   4      143.87      154.03     18.78 o 
  -1   9   4       23.46       19.13     11.27 o 
   1 -12   5       43.07       44.06     11.95 o 
   2 -12   5       91.59       78.02     15.03 o 
   3 -12   5       18.27       29.08     11.78 o 
   4 -12   5       15.80       21.52      7.82 o 
  -1 -11   5       92.65      105.19     16.05 o 
   0 -11   5      139.43      117.14     15.71 o 
   1 -11   5      160.77      149.08     16.56 o 
   2 -11   5       47.32       53.26      8.02 o 
   3 -11   5       23.25        9.90      9.22 o 
   4 -11   5       12.36        8.54      9.22 o 
   5 -11   5       45.60       44.06     11.95 o 
   6 -11   5      280.62      282.44     19.47 o 
  -3 -10   5        4.23       -7.17      7.86 o 
  -2 -10   5       14.22        2.73      8.20 o 
  -1 -10   5       94.12       79.23     12.98 o 
   0 -10   5      222.58      209.02     16.39 o 
   1 -10   5      156.90      149.59     16.05 o 
   2 -10   5      395.02      363.04     20.15 o 
   3 -10   5       71.53       85.38     12.98 o 
   4 -10   5        0.16       -1.37      6.83 o 
   5 -10   5        0.54        0.34      7.51 o 
   6 -10   5      208.36      228.82     17.08 o 
   7 -10   5      141.28      161.88     16.39 o 
  -4  -9   5       54.44       46.79     12.30 o 
  -3  -9   5      116.53      106.22     15.37 o 
  -2  -9   5      164.85      168.37     15.03 o 
  -1  -9   5       62.80       71.38     11.95 o 
   0  -9   5      167.48      167.69     14.34 o 
   1  -9   5      332.89      307.72     18.10 o 
   2  -9   5      626.61      610.65     24.25 o 
   3  -9   5      316.83      337.09     18.10 o 
   4  -9   5        4.89       10.59      7.51 o 
   5  -9   5       10.14       -1.37      6.83 o 
   6  -9   5      145.99      151.98     13.32 o 
   7  -9   5      130.64      157.44     15.71 o 
   8  -9   5       17.92        7.86      8.54 o 
  -5  -8   5       85.00      105.19     16.39 o 
  -4  -8   5      235.43      265.03     19.81 o 
  -3  -8   5       76.11       86.75     13.32 o 
  -2  -8   5       92.06       98.70     13.32 o 
  -1  -8   5       26.49       23.22      8.20 o 
   0  -8   5      204.87      194.33     14.69 o 
   1  -8   5        7.96        9.90      6.15 o 
   2  -8   5      601.58      644.81     23.57 o 
   3  -8   5        1.74        7.51      6.15 o 
   4  -8   5      163.62      161.54     12.64 o 
   5  -8   5        6.30        5.81      6.83 o 
   6  -8   5      112.70      121.58     12.98 o 
   7  -8   5      216.76      224.73     15.37 o 
   8  -8   5       86.30       80.26     12.64 o 
  -6  -7   5        5.55       -2.18      4.62 o 
  -5  -7   5      153.72      163.99      8.44 o 
  -4  -7   5      171.34      159.84     17.08 o 
  -3  -7   5       58.40       43.93      7.00 o 
  -2  -7   5       75.97       66.26     10.59 o 
  -1  -7   5       34.00       28.01      8.20 o 
   0  -7   5       54.56       54.30      9.56 o 
   1  -7   5       30.45       30.74      7.51 o 
   2  -7   5      946.21      932.71     26.64 o 
   3  -7   5      911.27      923.49     26.64 o 
   4  -7   5       90.46       79.58      9.90 o 
   5  -7   5      132.36      126.02     11.27 o 
   6  -7   5       12.21        9.22      7.51 o 
   7  -7   5      228.72      200.14     15.03 o 
   8  -7   5       33.87       36.20     10.25 o 
  -7  -6   5       21.99       15.68      6.05 o 
  -6  -6   5       50.34       40.04      7.58 o 
  -5  -6   5      316.61      306.64     12.84 o 
  -4  -6   5      600.86      605.57     16.38 o 
  -3  -6   5       18.99       11.92      6.49 o 
  -2  -6   5     2180.17     2166.31     30.19 o 
  -1  -6   5      687.87      676.10     13.71 o 
   0  -6   5       37.91       29.87      5.29 o 
   1  -6   5        1.06        2.73      4.44 o 
   2  -6   5     2273.89     2350.74     44.74 o 
   3  -6   5      513.86      453.55     17.08 o 
   4  -6   5       42.29       48.84      7.86 o 
   5  -6   5      206.74      219.60     13.32 o 
   6  -6   5       71.06       83.33     10.59 o 
   7  -6   5      217.87      202.87     14.69 o 
   8  -6   5        1.07       -2.05      7.51 o 
   9  -6   5       23.18       30.05     11.95 o 
  -7  -5   5      143.04      154.97     12.19 o 
  -6  -5   5      259.77      244.41     11.80 o 
  -5  -5   5       49.28       53.13      7.12 o 
  -4  -5   5      321.99      316.88     11.38 o 
  -3  -5   5      208.67      225.52      9.00 o 
  -2  -5   5     1352.94     1326.54     21.23 o 
  -1  -5   5     1023.21     1037.54     18.61 o 
   0  -5   5      320.77      330.12     11.27 o 
   1  -5   5      676.82      702.24     11.25 o 
   2  -5   5      337.98      315.41     16.05 o 
   3  -5   5      381.38      409.51      9.68 o 
   4  -5   5       70.03       78.20      6.02 o 
   5  -5   5      380.17      369.23     11.58 o 
   6  -5   5       50.44       62.21      7.36 o 
   7  -5   5       75.88      107.58     13.32 o 
  -8  -4   5       25.74       31.18      8.54 o 
  -7  -4   5       49.21       55.57      7.96 o 
  -6  -4   5      471.71      513.03     16.06 o 
  -5  -4   5       21.36       27.68      6.83 o 
  -4  -4   5        0.10       -3.07      2.90 o 
  -3  -4   5        1.16       -1.37      2.41 o 
  -2  -4   5     2435.15     2443.89     37.06 o 
  -1  -4   5     3196.11     3307.95     37.10 o 
   0  -4   5      414.81      439.43      8.94 o 
   1  -4   5      964.02      979.91     26.13 o 
   2  -4   5      494.50      497.62     14.34 o 
   3  -4   5     4386.89     4522.95     48.37 o 
   4  -4   5     1399.30     1403.05     22.69 o 
   5  -4   5     1092.90     1115.09     30.74 o 
   6  -4   5      609.34      564.20     23.57 o 
   7  -4   5        0.05       -4.10      6.83 o 
   8  -4   5       39.63       45.08     12.64 o 
   9  -4   5       98.03      112.36     17.08 o 
  -8  -3   5        0.30        0.68      5.15 o 
  -7  -3   5        1.24        1.54      4.51 o 
  -6  -3   5      415.38      437.17     13.98 o 
  -5  -3   5       67.57       67.30     11.78 o 
  -4  -3   5        0.77       -1.07      2.46 o 
  -3  -3   5        9.22        4.95      2.41 o 
  -2  -3   5     3020.27     3218.92     36.80 o 
  -1  -3   5     9051.35     9542.16     88.58 o 
   0  -3   5     2425.75     2488.56     27.85 o 
   1  -3   5       36.38       15.80      4.61 o 
   2  -3   5     1050.03     1161.70     17.74 o 
   3  -3   5     4586.76     4786.86     73.09 o 
   4  -3   5       41.73       44.40      7.86 o 
   5  -3   5      407.77      413.25     19.47 o 
   6  -3   5      821.15      766.73     29.03 o 
   7  -3   5       39.53       32.10     11.27 o 
   8  -3   5        5.12        7.51      8.20 o 
   9  -3   5       13.57        2.39     10.93 o 
  -9  -2   5        6.89       -2.05      7.17 o 
  -8  -2   5       18.31       15.37      9.22 o 
  -7  -2   5       20.99       18.57      5.25 o 
  -6  -2   5      501.16      518.24     14.44 o 
  -5  -2   5      462.08      466.40     12.59 o 
  -4  -2   5       14.09       14.03      3.03 o 
  -3  -2   5     1305.77     1405.62     20.46 o 
  -2  -2   5      760.32      769.60     13.40 o 
  -1  -2   5      396.37      360.93      9.90 o 
   0  -2   5        3.84        2.05      1.64 o 
   1  -2   5     3024.36     3238.92     35.86 o 
   2  -2   5      339.36      420.42     15.03 o 
   3  -2   5       98.40      107.24     10.59 o 
   4  -2   5      490.90      482.24     19.81 o 
   5  -2   5      163.69      175.55     13.66 o 
   6  -2   5      495.80      507.17     24.59 o 
   7  -2   5        2.77        3.76      8.54 o 
   8  -2   5       27.03       28.35     11.61 o 
  -9  -1   5        0.46       -4.78      8.20 o 
  -8  -1   5        4.46        2.39      7.51 o 
  -7  -1   5        1.46       -0.34      6.15 o 
  -6  -1   5      307.94      285.15     19.47 o 
  -5  -1   5      600.60      607.64     13.85 o 
  -4  -1   5      511.44      528.28      8.70 o 
  -3  -1   5     1191.75     1232.25     14.65 o 
  -2  -1   5      297.14      310.66      7.38 o 
  -1  -1   5     1869.42     1835.40     23.22 o 
   0  -1   5      398.61      452.99     10.25 o 
   1  -1   5      719.95      728.82     19.47 o 
   2  -1   5      738.98      681.35     20.83 o 
   3  -1   5      100.97       96.99      9.22 o 
   4  -1   5       14.88        9.90      5.81 o 
   5  -1   5      970.13      933.06     32.10 o 
   6  -1   5      424.62      446.38     23.91 o 
   7  -1   5       33.46       49.18     11.95 o 
   8  -1   5       29.98       23.57     11.27 o 
  -9   0   5       36.50       43.03     12.30 o 
  -8   0   5        0.46        0.68      6.83 o 
  -7   0   5      138.55      116.80     13.66 o 
  -6   0   5     1053.53     1061.47     31.76 o 
  -5   0   5     1440.85     1511.77     43.03 o 
  -4   0   5      141.63      127.18      4.36 o 
  -3   0   5     1374.83     1387.94     14.83 o 
  -2   0   5      224.38      239.64      7.30 o 
  -1   0   5     1494.88     1586.19     15.88 o 
   0   0   5     1058.36     1081.62     24.93 o 
   1   0   5     2060.85     2025.26     39.28 o 
   2   0   5     1275.99     1237.02     31.08 o 
   3   0   5        2.59        3.42      4.78 o 
   4   0   5       15.70        4.44      5.81 o 
   5   0   5      131.07      150.61     16.05 o 
   6   0   5      586.23      601.09     28.35 o 
   7   0   5       55.98       37.23     11.95 o 
   8   0   5        6.48        8.54     10.25 o 
  -9   1   5       51.45       33.47     11.27 o 
  -8   1   5        3.53       -8.71      5.81 o 
  -7   1   5        6.58       -1.71      5.81 o 
  -6   1   5     1953.81     1946.71     45.08 o 
  -5   1   5     2665.17     2832.20     35.73 o 
  -4   1   5      264.92      277.30      8.85 o 
  -3   1   5     1246.48     1240.56     32.10 o 
  -2   1   5       27.53       50.25      5.46 o 
  -1   1   5      114.36       91.15      5.16 o 
   0   1   5       97.44      105.86      5.78 o 
   1   1   5     3426.31     3294.38     57.72 o 
   2   1   5     3203.40     3249.64     59.77 o 
   3   1   5       79.48       72.40     10.59 o 
   4   1   5      171.89      159.84     13.66 o 
   5   1   5        0.29        5.12      7.17 o 
   6   1   5      533.09      491.46     26.30 o 
   7   1   5       81.79       96.65     17.42 o 
  -9   2   5       38.68       47.47     12.30 o 
  -8   2   5      131.60      109.97     15.37 o 
  -7   2   5       68.90       67.96     11.61 o 
  -6   2   5      494.39      503.82     25.27 o 
  -5   2   5      522.94      515.39     13.42 o 
  -4   2   5      139.68      141.26      6.99 o 
  -3   2   5      670.75      576.24     13.15 o 
  -2   2   5      217.23      149.27      6.76 o 
  -1   2   5        5.32        6.58      2.77 o 
   0   2   5       97.22       92.98      6.15 o 
   1   2   5      766.36      746.36     19.81 o 
   2   2   5     1149.53     1173.49     33.13 o 
   3   2   5      351.35      373.97     19.47 o 
   4   2   5      260.54      276.98     18.44 o 
   5   2   5        0.59       -2.73      8.54 o 
   6   2   5      178.72      176.91     20.15 o 
   7   2   5       16.45       10.25     10.59 o 
  -9   3   5       80.37       63.87     13.32 o 
  -8   3   5      174.75      179.30     15.71 o 
  -7   3   5      561.40      573.01     16.14 o 
  -6   3   5       94.49      100.49      7.87 o 
  -5   3   5      129.64      113.43      7.34 o 
  -4   3   5      161.04      144.66      7.60 o 
  -3   3   5      355.70      336.02     10.74 o 
  -2   3   5      983.76     1031.68     19.08 o 
  -1   3   5        0.93       -3.98      2.66 o 
   0   3   5        0.26       -1.04      6.32 o 
   1   3   5      117.33      116.85      7.49 o 
   2   3   5      736.44      773.90     26.98 o 
   3   3   5       36.40       42.01      9.90 o 
   4   3   5      472.16      464.48     23.57 o 
   5   3   5      130.14      159.49     19.47 o 
   6   3   5        6.22       -4.78      9.22 o 
  -9   4   5       85.49       77.19     14.00 o 
  -8   4   5       21.23       11.61      8.88 o 
  -7   4   5      292.98      290.78     15.20 o 
  -6   4   5       96.72       88.33      8.07 o 
  -5   4   5       82.70       80.89      9.39 o 
  -4   4   5        0.62       -2.09      3.59 o 
  -3   4   5      961.26      980.10     24.93 o 
  -2   4   5      929.75      926.52     19.30 o 
  -1   4   5      137.84      126.40      7.34 o 
   0   4   5       96.76       88.95      7.36 o 
   1   4   5      134.43      132.02      8.33 o 
   2   4   5      630.84      643.78     25.27 o 
   3   4   5       68.02       56.69     11.95 o 
   4   4   5       17.08        5.46      9.22 o 
   5   4   5       53.74       47.13     13.66 o 
  -8   5   5       56.65       53.53     16.73 o 
  -7   5   5      386.72      376.69     14.60 o 
  -6   5   5      157.69      149.58      9.54 o 
  -5   5   5       28.47       28.51      5.91 o 
  -4   5   5       60.28       41.98      6.26 o 
  -3   5   5      163.90      193.15     15.37 o 
  -2   5   5      900.66      889.81     19.73 o 
  -1   5   5       73.15       82.00     14.51 o 
   0   5   5      157.60      138.87      8.27 o 
   1   5   5      209.30      183.63      9.62 o 
   2   5   5      401.85      409.38     14.48 o 
   3   5   5       13.31        4.44      8.20 o 
   4   5   5       22.89       20.49     11.27 o 
  -8   6   5       89.37       84.70     13.66 o 
  -7   6   5      448.18      499.66     25.27 o 
  -6   6   5      183.92      211.75     17.08 o 
  -5   6   5        1.77       -0.44      6.32 o 
  -4   6   5        1.86       -1.21      4.76 o 
  -3   6   5      121.28      150.68     12.30 o 
  -2   6   5      389.11      386.25     13.76 o 
  -1   6   5      464.17      448.09     16.91 o 
   0   6   5      227.62      210.99     10.70 o 
   1   6   5        5.19        3.39      5.40 o 
   2   6   5       77.11       71.24      8.57 o 
   3   6   5       24.02       18.78     10.25 o 
  -7   7   5      107.50      128.07     17.42 o 
  -6   7   5      156.83      191.60     19.13 o 
  -5   7   5       43.08       55.33     12.30 o 
  -4   7   5       93.77      108.95     15.71 o 
  -3   7   5        8.63       19.13      9.22 o 
  -2   7   5      363.28      346.31     21.52 o 
  -1   7   5      270.98      255.12     18.44 o 
   0   7   5      240.09      224.38     17.42 o 
   1   7   5      145.47      157.33     14.86 o 
   2   7   5        0.02        5.81      8.54 o 
  -5   8   5       72.81       50.20     14.69 o 
  -4   8   5      140.88      148.91     18.10 o 
  -3   8   5       59.07       41.67     13.32 o 
  -2   8   5       35.87       19.81     10.25 o 
  -1   8   5       51.21       60.79     13.66 o 
   0   8   5       85.47      102.80     16.05 o 
   1 -12   6        3.76        5.12      9.22 o 
   2 -12   6       58.87       56.12     15.71 o 
   3 -12   6       61.52       65.91     13.66 o 
   4 -12   6        1.93        0.34      9.90 o 
  -2 -11   6      132.45      119.88     16.73 o 
  -1 -11   6       89.70       92.90     15.03 o 
   0 -11   6       47.49       41.67     12.30 o 
   1 -11   6        6.39        4.44      9.56 o 
   2 -11   6      214.71      207.65     17.42 o 
   3 -11   6      222.86      224.04     18.10 o 
   4 -11   6       70.66       84.70     14.00 o 
   5 -11   6      217.49      222.68     18.44 o 
   6 -11   6       63.40       62.16     13.66 o 
  -3 -10   6       20.66       14.34      9.90 o 
  -2 -10   6      262.43      263.32     19.47 o 
  -1 -10   6      369.46      359.29     21.17 o 
   0 -10   6       14.59        3.42      8.20 o 
   1 -10   6      109.76      125.68     15.37 o 
   2 -10   6       33.07       21.52      9.56 o 
   3 -10   6      261.57      247.95     17.42 o 
   4 -10   6       33.36       27.32      9.90 o 
   5 -10   6      269.37      260.24     17.76 o 
   6 -10   6       89.87       85.72     12.98 o 
   7 -10   6        8.31        4.78      9.22 o 
  -4  -9   6        3.55       -4.10      8.54 o 
  -3  -9   6       17.36       14.34      9.56 o 
  -2  -9   6      111.61      121.58     15.37 o 
  -1  -9   6       11.77       17.42      8.20 o 
   0  -9   6        2.06       -2.39      6.15 o 
   1  -9   6      155.73      161.20     14.00 o 
   2  -9   6      127.39      153.35     13.66 o 
   3  -9   6        0.45       -0.34      6.49 o 
   4  -9   6        0.85       -9.22      6.15 o 
   5  -9   6      246.19      225.07     15.71 o 
   6  -9   6      159.57      158.47     14.00 o 
   7  -9   6        9.28       11.95      8.20 o 
  -5  -8   6       83.75      124.66     18.10 o 
  -4  -8   6       83.28       68.31     14.00 o 
  -3  -8   6      312.28      300.89     19.47 o 
  -2  -8   6        6.47       -1.71      5.81 o 
  -1  -8   6       58.75       35.18      9.22 o 
   0  -8   6        2.88       -3.07      5.46 o 
   1  -8   6     1552.20     1551.22     39.62 o 
   2  -8   6      162.02      165.30     13.32 o 
   3  -8   6        6.24        2.05      6.15 o 
   4  -8   6       22.72       20.15      7.86 o 
   5  -8   6      396.10      384.22     19.13 o 
   6  -8   6      170.31      179.64     14.34 o 
   7  -8   6        2.93       -9.73      6.49 o 
   8  -8   6       12.09        4.10      8.20 o 
  -6  -7   6      163.10      157.44     18.78 o 
  -5  -7   6      246.83      256.02     12.38 o 
  -4  -7   6      186.78      182.22      9.93 o 
  -3  -7   6        1.40       -7.86      5.81 o 
  -2  -7   6       53.42       59.08     10.25 o 
  -1  -7   6      153.94      155.40     12.98 o 
   0  -7   6      460.12      478.48     20.49 o 
   1  -7   6     1305.76     1337.42     34.15 o 
   2  -7   6     1230.69     1256.14     32.10 o 
   3  -7   6        0.06       -6.66      4.44 o 
   4  -7   6      117.54      110.31     10.59 o 
   5  -7   6      317.37      306.69     16.73 o 
   6  -7   6      182.87      177.25     14.00 o 
   7  -7   6        6.74        6.15      7.51 o 
   8  -7   6       47.26       40.98     10.93 o 
  -7  -6   6        1.98       -6.95      5.78 o 
  -6  -6   6      266.65      282.03     14.51 o 
  -5  -6   6      489.74      525.25     16.53 o 
  -4  -6   6       41.88       43.72     10.59 o 
  -3  -6   6       71.76       74.78      7.05 o 
  -2  -6   6       21.42       19.26      4.27 o 
  -1  -6   6      282.45      264.24     11.27 o 
   0  -6   6      171.31      168.26      6.66 o 
   1  -6   6      726.91      711.17     12.25 o 
   2  -6   6     1252.28     1373.97     32.45 o 
   3  -6   6       95.37       84.36      9.56 o 
   4  -6   6      149.78      144.12     11.27 o 
   5  -6   6       38.98       34.49      8.20 o 
   6  -6   6      327.87      320.70     17.76 o 
   7  -6   6       10.51        6.15      6.83 o 
   8  -6   6       73.89       69.67     12.64 o 
  -7  -5   6       33.24       33.33      7.44 o 
  -6  -5   6        8.82        8.96      5.81 o 
  -5  -5   6      192.19      205.07     10.24 o 
  -4  -5   6      211.83      193.77      9.14 o 
  -3  -5   6     1381.20     1403.68     23.73 o 
  -2  -5   6      463.75      469.87     12.12 o 
  -1  -5   6       54.16       56.43      4.60 o 
   0  -5   6        1.81       -2.34      4.27 o 
   1  -5   6     1103.83     1080.76     16.33 o 
   2  -5   6     2210.39     2210.25     27.12 o 
   3  -5   6       17.28       19.06      9.56 o 
   4  -5   6      284.52      277.04      9.87 o 
   5  -5   6      202.65      186.99      9.30 o 
   6  -5   6       98.97      109.07     13.49 o 
   7  -5   6       11.80       14.69      8.88 o 
  -8  -4   6       65.41       69.41      9.28 o 
  -7  -4   6      130.08      133.25     11.95 o 
  -6  -4   6       72.24       60.71      7.86 o 
  -5  -4   6       56.29       65.95      6.71 o 
  -4  -4   6       69.81       56.71      9.39 o 
  -3  -4   6     1041.83     1023.34     20.66 o 
  -2  -4   6      137.40       90.47      5.49 o 
  -1  -4   6      456.44      439.55     10.42 o 
   0  -4   6      267.61      256.83      7.38 o 
   1  -4   6     1626.79     1763.23     41.32 o 
   2  -4   6      917.76      887.42     15.40 o 
   3  -4   6      158.75      153.40      7.23 o 
   4  -4   6      376.43      378.41     11.83 o 
   5  -4   6       41.74       44.74      9.56 o 
   6  -4   6       76.77       82.99     11.95 o 
   7  -4   6        1.72        2.73      8.20 o 
   8  -4   6      175.93      184.08     17.76 o 
  -8  -3   6       21.84       33.51      7.22 o 
  -7  -3   6      216.91      190.84     10.35 o 
  -6  -3   6      100.14      108.04      8.03 o 
  -5  -3   6       46.98       42.49      5.25 o 
  -4  -3   6      129.55      137.07      6.99 o 
  -3  -3   6       20.82       12.22      3.11 o 
  -2  -3   6      673.13      610.65     13.01 o 
  -1  -3   6     1411.91     1540.11     21.35 o 
   0  -3   6      217.15      220.47      6.75 o 
   1  -3   6        0.85       -1.41      2.04 o 
   2  -3   6     1054.89     1085.22     17.99 o 
   3  -3   6       44.57       47.13      7.86 o 
   4  -3   6      199.28      188.18     12.98 o 
   5  -3   6      196.27      204.92     14.69 o 
   6  -3   6        0.33        1.37      8.20 o 
   7  -3   6        1.23        4.78      7.86 o 
   8  -3   6       52.37       53.96     13.66 o 
  -8  -2   6        7.52       -6.83      6.49 o 
  -7  -2   6      379.17      372.85     18.78 o 
  -6  -2   6      302.31      295.95     13.15 o 
  -5  -2   6      123.80      106.21     11.61 o 
  -4  -2   6        1.80       -0.10      2.46 o 
  -3  -2   6     1102.88      983.26     20.15 o 
  -2  -2   6     1471.25     1449.52     36.03 o 
  -1  -2   6      550.48      550.90     10.97 o 
   0  -2   6      182.68      181.32     12.12 o 
   1  -2   6      136.84      144.96     10.25 o 
   2  -2   6     1396.21     1346.99     30.74 o 
   3  -2   6      520.06      524.93     19.81 o 
   4  -2   6       17.82       10.59      6.83 o 
   5  -2   6      339.34      337.77     19.13 o 
   6  -2   6        5.69       -6.15      6.83 o 
   7  -2   6       34.86       21.52     10.59 o 
   8  -2   6       40.13       46.11     12.98 o 
  -9  -1   6       46.00       51.91     13.32 o 
  -8  -1   6       48.58       32.79     11.27 o 
  -7  -1   6      247.17      258.20     17.08 o 
  -6  -1   6      198.28      221.16      9.18 o 
  -5  -1   6        0.19       -4.60      3.93 o 
  -4  -1   6       42.41       35.08      3.60 o 
  -3  -1   6      174.45      163.29      4.70 o 
  -2  -1   6     3629.91     3554.11     62.84 o 
  -1  -1   6       68.55       64.32      3.98 o 
   0  -1   6      223.77      208.15      6.23 o 
   1  -1   6      309.37      346.65     14.34 o 
   2  -1   6      537.56      480.53     18.44 o 
   3  -1   6      354.47      405.05     18.44 o 
   4  -1   6      325.84      348.70     18.78 o 
   5  -1   6      273.78      318.30     19.47 o 
   6  -1   6       12.86       -2.39      7.86 o 
   7  -1   6        3.67        0.68      9.22 o 
   8  -1   6       10.31       -8.20     10.25 o 
  -9   0   6       26.42       26.30     10.93 o 
  -8   0   6        8.44        7.17      7.51 o 
  -7   0   6      115.89      133.88     15.03 o 
  -6   0   6      535.83      522.20     22.20 o 
  -5   0   6      288.72      302.21     10.01 o 
  -4   0   6       58.50       46.88      5.00 o 
  -3   0   6       68.17       70.38      4.10 o 
  -2   0   6     2120.30     2170.74     24.47 o 
  -1   0   6     1856.40     1941.78     22.97 o 
   0   0   6     2984.29     3084.34     53.28 o 
   1   0   6     2076.36     2309.76     45.42 o 
   2   0   6       57.23       46.45      8.20 o 
   3   0   6       47.94       46.11      9.22 o 
   4   0   6      127.20      114.41     14.34 o 
   5   0   6      209.88      225.07     17.76 o 
   6   0   6        5.06        7.51      9.22 o 
   7   0   6        0.07       -9.22      7.51 o 
  -9   1   6       10.33        6.83      8.54 o 
  -8   1   6       77.40       68.65     12.98 o 
  -7   1   6        1.59       -4.78      5.81 o 
  -6   1   6     1311.38     1386.26     38.59 o 
  -5   1   6      518.08      571.78     14.36 o 
  -4   1   6      186.92      188.06      8.07 o 
  -3   1   6       19.17       13.11      3.45 o 
  -2   1   6     1136.53     1182.45     19.91 o 
  -1   1   6       34.58       24.94      2.98 o 
   0   1   6      246.01      205.54     14.34 o 
   1   1   6     2241.09     2246.57     46.45 o 
   2   1   6       16.08       14.69      6.83 o 
   3   1   6        2.27        0.68      6.15 o 
   4   1   6        1.19       -4.78      6.15 o 
   5   1   6      341.94      351.09     22.20 o 
   6   1   6      123.11      181.69     20.49 o 
   7   1   6       66.39       85.04     16.73 o 
  -9   2   6        0.12       -7.51      7.51 o 
  -8   2   6      269.36      213.46     17.42 o 
  -7   2   6       28.10        6.83      7.86 o 
  -6   2   6      744.17      761.62     18.03 o 
  -5   2   6       45.43       54.22      6.07 o 
  -4   2   6      561.77      574.01     14.44 o 
  -3   2   6      178.61      158.50      7.60 o 
  -2   2   6      455.06      457.50     12.44 o 
  -1   2   6       43.95       34.51     11.27 o 
   0   2   6      615.41      602.56     14.84 o 
   1   2   6      774.17      746.24     25.27 o 
   2   2   6      390.86      404.03     19.81 o 
   3   2   6       45.88       38.59     10.25 o 
   4   2   6        6.34       -6.15      7.17 o 
   5   2   6      319.42      351.09     22.88 o 
   6   2   6      193.68      203.89     19.47 o 
  -9   3   6        0.36      -12.30      8.20 o 
  -8   3   6       67.75       56.35     12.98 o 
  -7   3   6        9.11       -2.05      6.49 o 
  -6   3   6      441.29      467.47     14.67 o 
  -5   3   6      112.41       99.23      8.17 o 
  -4   3   6      157.74      150.48     12.81 o 
  -3   3   6      448.84      427.10     12.80 o 
  -2   3   6      212.69      208.84      9.22 o 
  -1   3   6      258.08      224.28     16.91 o 
   0   3   6      681.57      626.02     16.18 o 
   1   3   6     1327.78     1325.57     24.97 o 
   2   3   6       53.00       66.60     11.27 o 
   3   3   6        5.68        5.12      7.86 o 
   4   3   6        2.92       -7.51      8.54 o 
   5   3   6       71.91       62.50     14.34 o 
  -8   4   6       29.42       22.54     10.93 o 
  -7   4   6       11.20        1.60      5.19 o 
  -6   4   6      292.58      290.69     12.81 o 
  -5   4   6       72.77       81.94      7.85 o 
  -4   4   6      113.90      147.17      8.81 o 
  -3   4   6      123.08      141.08     11.10 o 
  -2   4   6        3.66       -0.84      3.60 o 
  -1   4   6       84.47       60.20      7.05 o 
   0   4   6      268.13      216.58     10.26 o 
   1   4   6      270.74      261.44     11.35 o 
   2   4   6       94.90      105.87     13.66 o 
   3   4   6       49.89       48.84     11.61 o 
   4   4   6        2.10        2.73      8.88 o 
   5   4   6       14.42       10.59     12.30 o 
  -8   5   6       70.50       57.04     12.64 o 
  -7   5   6       85.34       86.12     18.44 o 
  -6   5   6      129.85      129.24     23.22 o 
  -5   5   6       11.95       15.28      5.40 o 
  -4   5   6       16.29       10.41      8.03 o 
  -3   5   6      368.24      382.80     13.81 o 
  -2   5   6       32.40       32.94      8.88 o 
  -1   5   6      283.65      250.46     11.32 o 
   0   5   6      101.13       99.54      9.30 o 
   1   5   6      438.34      429.11     15.08 o 
   2   5   6      193.75      161.54     14.69 o 
   3   5   6       49.39       40.98     11.61 o 
   4   5   6       42.68       53.62     13.32 o 
  -7   6   6       97.68      110.31     15.71 o 
  -6   6   6       69.49       60.45     12.98 o 
  -5   6   6       89.63       89.45     12.47 o 
  -4   6   6      137.38      140.55     10.74 o 
  -3   6   6      576.77      584.35     17.75 o 
  -2   6   6      156.73      156.47      9.72 o 
  -1   6   6       85.83       93.76      9.17 o 
   0   6   6       17.76        7.15      5.88 o 
   1   6   6      459.31      456.33     25.44 o 
   2   6   6      130.36      141.39     16.39 o 
  -6   7   6       23.20       20.15     11.27 o 
  -5   7   6       21.14       22.54     11.61 o 
  -4   7   6       65.67       69.33     13.66 o 
  -3   7   6      493.72      473.70     25.96 o 
  -2   7   6      174.34      184.08     19.47 o 
  -1   7   6       78.60       73.09     13.66 o 
   0   7   6       55.39       35.86     11.95 o 
   1   7   6       18.98       -0.34      9.56 o 
  -3   8   6      121.41      148.22     19.47 o 
   1 -12   7       79.68       94.94     16.05 o 
   2 -12   7      206.28      219.60     19.47 o 
   3 -12   7        8.22        4.78     10.59 o 
  -1 -11   7       10.94       29.71     10.59 o 
   0 -11   7        2.57      -10.93      7.86 o 
   1 -11   7      132.01      139.00     17.42 o 
   2 -11   7      304.49      282.44     20.15 o 
   3 -11   7       47.62       31.42     11.61 o 
   4 -11   7       25.43       32.45     11.61 o 
   5 -11   7       34.97       45.76     12.30 o 
  -3 -10   7      100.64       95.63     15.71 o 
  -2 -10   7      155.27      167.69     18.44 o 
  -1 -10   7        1.50       -6.15      7.51 o 
   0 -10   7       12.95       10.59      8.54 o 
   1 -10   7      116.75      119.53     15.37 o 
   2 -10   7      402.45      381.49     21.17 o 
   3 -10   7       42.82       44.74     10.93 o 
   4 -10   7       80.00      101.09     14.00 o 
   5 -10   7       11.39       14.34      9.56 o 
   6 -10   7      106.35      100.75     15.03 o 
  -4  -9   7       25.06       27.66     11.27 o 
  -3  -9   7      167.09      169.06     16.05 o 
  -2  -9   7      526.79      555.32     26.30 o 
  -1  -9   7       85.57       72.75     12.64 o 
   0  -9   7       42.54       29.71      9.22 o 
   1  -9   7       12.60        1.02      7.17 o 
   2  -9   7      326.38      302.25     18.10 o 
   3  -9   7       56.57       48.50     10.59 o 
   4  -9   7       81.54      108.26     14.00 o 
   5  -9   7       52.53       67.62     11.95 o 
   6  -9   7      221.37      210.38     16.05 o 
   7  -9   7       23.40       20.49      9.56 o 
  -5  -8   7       31.33       17.42     10.25 o 
  -4  -8   7       30.58       35.86     11.61 o 
  -3  -8   7      468.07      461.40     23.91 o 
  -2  -8   7     1063.11     1155.39     36.89 o 
  -1  -8   7       17.61        3.42      7.17 o 
   0  -8   7       17.76       13.32      7.86 o 
   1  -8   7       26.56       30.05      8.54 o 
   2  -8   7      547.57      560.79     22.54 o 
   3  -8   7      175.06      172.47     13.66 o 
   4  -8   7      361.91      370.56     19.13 o 
   5  -8   7      343.89      348.02     18.78 o 
   6  -8   7       68.82       70.35     11.61 o 
   7  -8   7       21.33        9.22      8.20 o 
   8  -8   7       15.68       32.45     11.27 o 
  -6  -7   7      103.05      100.40     10.45 o 
  -5  -7   7        0.21       -4.10      4.46 o 
  -4  -7   7        0.76       -2.97      4.46 o 
  -3  -7   7      634.55      548.15     24.93 o 
  -2  -7   7     1408.89     1420.76     39.28 o 
  -1  -7   7       23.93       13.66      7.17 o 
   0  -7   7      329.23      347.68     18.10 o 
   1  -7   7      400.94      417.35     18.78 o 
   2  -7   7      142.23      129.78     11.61 o 
   3  -7   7      133.22      115.78     11.27 o 
   4  -7   7      228.39      226.09     14.69 o 
   5  -7   7      296.34      294.74     17.08 o 
   6  -7   7        5.46        0.00      7.51 o 
   7  -7   7        4.88       -6.15      7.51 o 
   8  -7   7        2.56       -3.76      8.88 o 
  -7  -6   7       99.17       98.01     10.59 o 
  -6  -6   7      251.16      255.59     25.79 o 
  -5  -6   7       92.68       84.17      9.03 o 
  -4  -6   7      126.79      126.38     14.86 o 
  -3  -6   7       65.60       56.49      8.71 o 
  -2  -6   7      972.40      934.20     30.74 o 
  -1  -6   7      221.02      217.66      8.34 o 
   0  -6   7     1204.82     1219.44     31.42 o 
   1  -6   7      621.83      617.38     12.44 o 
   2  -6   7       39.88       33.47      6.83 o 
   3  -6   7        8.93        9.90      5.81 o 
   4  -6   7      325.79      330.94     16.73 o 
   5  -6   7      992.47     1038.59     31.42 o 
   6  -6   7      176.20      145.83     13.66 o 
   7  -6   7        9.07       -2.05      7.51 o 
   8  -6   7       33.08       28.69     11.61 o 
  -7  -5   7       89.18      114.49     17.76 o 
  -6  -5   7      159.93      161.87     15.37 o 
  -5  -5   7       25.91       40.38      6.15 o 
  -4  -5   7       98.89      107.49      7.80 o 
  -3  -5   7        4.38        1.71      3.14 o 
  -2  -5   7      179.02      188.47      8.12 o 
  -1  -5   7      680.11      726.66     39.10 o 
   0  -5   7      989.56     1052.52     17.39 o 
   1  -5   7     3520.18     3687.53     40.88 o 
   2  -5   7       20.52       22.69      3.94 o 
   3  -5   7      494.66      520.82     12.69 o 
   4  -5   7      478.22      486.35     13.50 o 
   5  -5   7     2543.27     2616.86     49.18 o 
   6  -5   7      207.91      206.82     11.23 o 
   7  -5   7       11.82       16.39      9.56 o 
  -8  -4   7        0.61       -1.68      5.98 o 
  -7  -4   7       51.64       35.89      6.99 o 
  -6  -4   7      265.16      297.38     15.71 o 
  -5  -4   7        2.96        3.42      6.49 o 
  -4  -4   7      318.52      309.94     10.74 o 
  -3  -4   7      313.37      294.51     17.42 o 
  -2  -4   7      742.97      749.60     30.74 o 
  -1  -4   7       88.46       65.05      4.92 o 
   0  -4   7     1037.80     1051.70     17.24 o 
   1  -4   7     2596.64     2822.43     33.54 o 
   2  -4   7      352.88      365.65     10.24 o 
   3  -4   7       45.98       46.05      5.43 o 
   4  -4   7      418.07      419.07     13.03 o 
   5  -4   7      860.17      962.43     31.08 o 
   6  -4   7       11.65       -5.12      7.86 o 
   7  -4   7        2.16       -5.81      7.17 o 
   8  -4   7      142.17      125.34     18.78 o 
  -8  -3   7        1.74       -1.71      7.17 o 
  -7  -3   7       89.95       90.53      8.75 o 
  -6  -3   7      331.26      334.71     16.05 o 
  -5  -3   7      236.28      237.93      9.48 o 
  -4  -3   7      263.71      242.56      9.14 o 
  -3  -3   7      899.80      904.30     17.13 o 
  -2  -3   7       79.21       63.47     15.03 o 
  -1  -3   7       23.28       39.29     11.95 o 
   0  -3   7        4.35        5.53      2.62 o 
   1  -3   7     1662.26     1610.79     22.81 o 
   2  -3   7       40.12       31.34      4.33 o 
   3  -3   7       21.63       23.63      7.51 o 
   4  -3   7        2.19       -1.37      5.81 o 
   5  -3   7      340.29      327.53     19.13 o 
   6  -3   7       13.76        5.46      8.54 o 
   7  -3   7       32.29       53.28     12.64 o 
   8  -3   7       99.02       99.38     17.08 o 
  -8  -2   7       22.47       18.78      9.56 o 
  -7  -2   7        1.11       -1.02      6.83 o 
  -6  -2   7      160.93      160.86     12.98 o 
  -5  -2   7       10.40       13.99      3.92 o 
  -4  -2   7      532.32      549.35     12.80 o 
  -3  -2   7      923.67      939.14     16.91 o 
  -2  -2   7        1.81       -0.26      2.38 o 
  -1  -2   7      140.28      120.04      5.67 o 
   0  -2   7       20.58       22.46      9.56 o 
   1  -2   7     2488.10     2435.10     30.71 o 
   2  -2   7      164.13      174.86     11.61 o 
   3  -2   7        5.54        4.44      5.46 o 
   4  -2   7       60.06       69.33     11.27 o 
   5  -2   7      125.34      156.42     17.42 o 
   6  -2   7      177.22      194.33     20.49 o 
   7  -2   7       91.75      102.46     17.42 o 
  -8  -1   7      151.21      148.56     17.08 o 
  -7  -1   7       90.60      101.09     14.34 o 
  -6  -1   7      317.29      331.28     18.10 o 
  -5  -1   7      277.69      271.51     15.71 o 
  -4  -1   7     1890.23     1886.60     41.67 o 
  -3  -1   7     3632.06     3678.65     40.18 o 
  -2  -1   7       62.02       54.73      4.23 o 
  -1  -1   7      111.33      116.06     10.08 o 
   0  -1   7      613.02      639.83     12.56 o 
   1  -1   7     2209.82     2215.15     44.40 o 
   2  -1   7      749.65      705.94     23.91 o 
   3  -1   7      604.19      582.65     23.57 o 
   4  -1   7      752.00      789.27     29.37 o 
   5  -1   7       42.18       32.79     10.93 o 
   6  -1   7       39.27       28.69     11.27 o 
   7  -1   7        6.36        4.10     10.93 o 
  -9   0   7       57.06       36.54     12.30 o 
  -8   0   7      135.09      175.20     18.78 o 
  -7   0   7       76.75       71.72     12.30 o 
  -6   0   7      135.16      142.76     13.32 o 
  -5   0   7      490.03      523.58     13.70 o 
  -4   0   7     2311.11     2398.55     32.67 o 
  -3   0   7     3143.55     3214.85     57.04 o 
  -2   0   7      108.48      103.36      6.28 o 
  -1   0   7       32.42       17.39      2.72 o 
   0   0   7      206.42      211.04     11.95 o 
   1   0   7      186.46      198.77     12.98 o 
   2   0   7      108.11      125.00     12.98 o 
   3   0   7      670.28      665.64     26.64 o 
   4   0   7      781.10      745.21     29.71 o 
   5   0   7       28.54       23.57     10.59 o 
   6   0   7       22.04       28.01     12.98 o 
   7   0   7       11.65        1.37     10.93 o 
  -8   1   7       52.26       37.23     10.93 o 
  -7   1   7      197.80      230.87     17.08 o 
  -6   1   7      319.06      337.09     19.47 o 
  -5   1   7       97.19       95.01      9.90 o 
  -4   1   7       45.99       53.06      5.88 o 
  -3   1   7     1182.39     1185.36     23.05 o 
  -2   1   7      619.27      609.69     14.73 o 
  -1   1   7        3.15        0.96      3.01 o 
   0   1   7      441.05      448.77     19.13 o 
   1   1   7      192.74      172.81     12.98 o 
   2   1   7      379.56      327.87     18.10 o 
   3   1   7      187.81      195.35     16.05 o 
   4   1   7      324.96      301.23     20.15 o 
   5   1   7       21.18       25.61     11.61 o 
   6   1   7        5.21       -3.42      7.86 o 
  -8   2   7       28.03       14.00     10.25 o 
  -7   2   7      347.78      352.46     21.17 o 
  -6   2   7      116.96      133.73     12.64 o 
  -5   2   7      120.47      139.58      8.31 o 
  -4   2   7        8.77        5.50      3.74 o 
  -3   2   7      655.21      637.35     15.92 o 
  -2   2   7      602.38      575.52     20.15 o 
  -1   2   7      121.98      106.76      7.00 o 
   0   2   7      187.85      185.18      9.41 o 
   1   2   7       65.84       56.69     10.59 o 
   2   2   7      479.84      467.55     22.54 o 
   3   2   7      102.32       81.97     13.32 o 
   4   2   7      299.09      308.40     21.52 o 
   5   2   7       27.47        8.54     10.93 o 
  -8   3   7       27.33       34.49     11.27 o 
  -7   3   7      280.52      306.01     20.49 o 
  -6   3   7       58.11       65.01      7.63 o 
  -5   3   7        3.41       -1.39      4.22 o 
  -4   3   7       27.44       19.11      4.95 o 
  -3   3   7      462.73      459.02     14.25 o 
  -2   3   7       76.65       73.20     19.47 o 
  -1   3   7      233.07      220.22     10.14 o 
   0   3   7      753.64      767.14     19.08 o 
   1   3   7        1.97       -5.46      6.49 o 
   2   3   7       13.50        8.20      7.86 o 
   3   3   7       77.01       41.32     11.61 o 
   4   3   7      291.24      350.41     23.22 o 
   5   3   7       21.66       45.42     13.66 o 
  -8   4   7       40.63       37.57     11.95 o 
  -7   4   7      300.31      310.22     13.85 o 
  -6   4   7      398.71      429.75     15.78 o 
  -5   4   7      418.40      371.69     14.36 o 
  -4   4   7      176.61      179.16      9.90 o 
  -3   4   7      132.11      130.66      9.65 o 
  -2   4   7      275.17      289.27     22.88 o 
  -1   4   7      207.32      206.01     10.50 o 
   0   4   7      462.98      478.48     15.70 o 
   1   4   7      196.40      196.04     15.37 o 
   2   4   7        0.90        2.05      7.86 o 
   3   4   7      111.34      107.58     15.71 o 
   4   4   7      180.26      217.21     18.78 o 
  -7   5   7      226.62      231.76     13.01 o 
  -6   5   7      309.46      308.08     39.62 o 
  -5   5   7      184.51      185.87     11.10 o 
  -4   5   7      128.31      141.64     11.08 o 
  -3   5   7       42.34       30.44      8.37 o 
  -2   5   7      324.44      302.68     22.20 o 
  -1   5   7      169.21      160.27     10.11 o 
   0   5   7      351.81      350.20     14.24 o 
   1   5   7      245.12      240.48     22.03 o 
   2   5   7       10.22       -7.51      7.17 o 
   3   5   7        7.23        7.51      9.22 o 
  -6   6   7      116.81      109.97     15.03 o 
  -5   6   7       46.16       41.77      8.33 o 
  -4   6   7      101.40      105.85     10.49 o 
  -3   6   7        7.91        3.76      5.15 o 
  -2   6   7        1.98       -7.06      4.70 o 
  -1   6   7        4.44       -4.75      5.54 o 
   0   6   7      214.92      203.51     11.86 o 
   1   6   7      253.24      260.57     13.71 o 
  -4   7   7      184.40      197.40     18.44 o 
  -3   7   7       32.86       30.74     12.64 o 
  -2   7   7        1.13        2.73      8.20 o 
  -1   7   7        0.54       -1.02      8.88 o 
   2 -12   8        9.87        7.17     10.59 o 
  -1 -11   8       95.82       75.14     14.34 o 
   0 -11   8      117.20      125.34     17.08 o 
   1 -11   8      114.17      123.63     16.39 o 
   2 -11   8        7.10       -4.78      8.20 o 
   3 -11   8       14.92        7.51      9.90 o 
   4 -11   8        1.62       -9.90      8.88 o 
   5 -11   8      103.82      108.26     16.73 o 
  -3 -10   8       39.14       54.99     12.30 o 
  -2 -10   8       14.48        4.44      8.54 o 
  -1 -10   8       18.96        2.05      8.88 o 
   0 -10   8        1.27        2.73      8.20 o 
   1 -10   8       18.74       16.05      9.56 o 
   2 -10   8       15.29       11.95      9.56 o 
   3 -10   8       36.94       39.28     11.27 o 
   4 -10   8       30.11       20.83      9.90 o 
   5 -10   8       22.63       30.74     11.27 o 
   6 -10   8       14.22       28.01     10.59 o 
  -4  -9   8       65.40       82.99     15.03 o 
  -3  -9   8      113.15      114.75     16.05 o 
  -2  -9   8       15.79        7.17      8.54 o 
  -1  -9   8        6.12        2.73      7.17 o 
   0  -9   8       43.28       38.59     10.59 o 
   1  -9   8       58.44       69.33     11.95 o 
   2  -9   8       59.90       45.76     10.59 o 
   3  -9   8      155.71      157.79     14.69 o 
   4  -9   8       98.20      107.92     14.69 o 
   5  -9   8       87.94       99.73     14.00 o 
   6  -9   8      214.38      210.72     16.73 o 
   7  -9   8       36.39       45.76     11.95 o 
  -5  -8   8       69.71       64.21     14.34 o 
  -4  -8   8      220.17      203.55     17.76 o 
  -3  -8   8      354.41      352.46     21.52 o 
  -2  -8   8        1.84      -10.25      6.83 o 
  -1  -8   8      330.87      338.80     19.81 o 
   0  -8   8      236.05      221.65     16.73 o 
   1  -8   8      641.24      640.02     25.27 o 
   2  -8   8      200.55      224.73     15.71 o 
   3  -8   8       77.93       73.77     11.95 o 
   4  -8   8      270.08      267.08     17.08 o 
   5  -8   8       11.05        7.17      8.54 o 
   6  -8   8      142.59      140.37     16.05 o 
   7  -8   8       20.51       25.27     11.61 o 
  -6  -7   8       20.91       13.15     10.42 o 
  -5  -7   8       70.99       66.10      8.55 o 
  -4  -7   8      225.59      230.24     11.44 o 
  -3  -7   8      579.57      589.14     25.61 o 
  -2  -7   8      170.52      172.47     14.69 o 
  -1  -7   8        9.34        1.71      6.49 o 
   0  -7   8       17.25       11.95      6.49 o 
   1  -7   8      301.09      278.69     16.05 o 
   2  -7   8      501.30      516.39     21.17 o 
   3  -7   8       78.29       78.89     11.27 o 
   4  -7   8      625.96      613.73     24.25 o 
   5  -7   8        1.97       -7.86      6.83 o 
   6  -7   8       15.96       15.71      8.54 o 
   7  -7   8        8.63       -2.39      7.86 o 
  -6  -6   8        9.89        5.00      5.67 o 
  -5  -6   8        1.10       -4.07      4.67 o 
  -4  -6   8        4.64       -5.90      3.94 o 
  -3  -6   8      573.83      576.91     15.41 o 
  -2  -6   8      183.59      187.95      8.86 o 
  -1  -6   8      287.38      291.43     13.15 o 
   0  -6   8        9.43        3.15      3.20 o 
   1  -6   8      884.97      891.65     18.95 o 
   2  -6   8      237.09      253.76     14.34 o 
   3  -6   8      439.02      470.97     19.81 o 
   4  -6   8      371.13      391.73     19.13 o 
   5  -6   8        9.40        4.10      7.17 o 
   6  -6   8       46.99       31.08      9.56 o 
   7  -6   8        0.34       -9.22      7.86 o 
  -7  -5   8      231.36      239.54     14.17 o 
  -6  -5   8       53.49       56.59      7.72 o 
  -5  -5   8        0.35        0.41      4.22 o 
  -4  -5   8       16.66        3.24      4.02 o 
  -3  -5   8      294.38      314.03     11.61 o 
  -2  -5   8      282.59      290.96     12.64 o 
  -1  -5   8       83.87       80.87      8.37 o 
   0  -5   8       40.84       38.25      4.70 o 
   1  -5   8      212.40      185.16      7.54 o 
   2  -5   8      242.34      246.44      8.85 o 
   3  -5   8       28.31       28.11      5.07 o 
   4  -5   8      218.09      245.78     12.30 o 
   5  -5   8       26.58       40.43      6.88 o 
   6  -5   8        9.19        1.96      6.49 o 
   7  -5   8        0.48       -9.03      6.02 o 
  -7  -4   8      315.35      311.82     19.81 o 
  -6  -4   8        0.77       -1.69      4.44 o 
  -5  -4   8       18.98       18.99      5.29 o 
  -4  -4   8       40.89       22.02      4.70 o 
  -3  -4   8      722.29      689.53     15.93 o 
  -2  -4   8      450.04      437.18     12.15 o 
  -1  -4   8       77.81       63.78      6.15 o 
   0  -4   8      523.98      476.46     11.70 o 
   1  -4   8      367.01      375.99     10.38 o 
   2  -4   8       35.46       26.59      4.33 o 
   3  -4   8       41.81       45.75      5.91 o 
   4  -4   8      499.19      507.73     15.21 o 
   5  -4   8      220.10      216.53     16.39 o 
   6  -4   8       34.78       36.54     11.61 o 
   7  -4   8        7.63       10.59     10.93 o 
  -8  -3   8       58.86       45.08     12.98 o 
  -7  -3   8      309.54      301.23     19.13 o 
  -6  -3   8       99.05      119.53     14.34 o 
  -5  -3   8       84.69       93.90      7.54 o 
  -4  -3   8      145.17      136.12      7.20 o 
  -3  -3   8      336.63      326.53     10.45 o 
  -2  -3   8      390.62      399.08     11.11 o 
  -1  -3   8      375.75      344.94      9.89 o 
   0  -3   8     1531.18     1559.55     22.93 o 
   1  -3   8       42.74       40.50      4.70 o 
   2  -3   8      288.47      293.50     10.02 o 
   3  -3   8        8.42        6.01      4.10 o 
   4  -3   8      731.90      742.14     27.32 o 
   5  -3   8      326.05      311.47     19.81 o 
   6  -3   8       45.74       46.11     11.95 o 
   7  -3   8        6.21        5.81     10.93 o 
  -8  -2   8       23.55       22.20      9.90 o 
  -7  -2   8      296.69      310.45     19.47 o 
  -6  -2   8      317.48      354.85     19.47 o 
  -5  -2   8       47.02       47.81      9.56 o 
  -4  -2   8       76.44       57.38      9.56 o 
  -3  -2   8      115.71      107.11      5.91 o 
  -2  -2   8      390.11      368.18     31.76 o 
  -1  -2   8      267.15      267.52      8.51 o 
   0  -2   8     1708.06     1741.61     24.46 o 
   1  -2   8      428.70      456.19     11.86 o 
   2  -2   8        0.67       -2.05      3.59 o 
   3  -2   8        1.12       -5.81      5.81 o 
   4  -2   8      185.40      181.69     15.71 o 
   5  -2   8      261.78      295.42     19.81 o 
   6  -2   8       11.56       17.42     10.25 o 
   7  -2   8       11.23       15.03     11.95 o 
  -8  -1   8        0.33        0.34      7.51 o 
  -7  -1   8      172.19      154.71     15.03 o 
  -6  -1   8       73.45       89.48     12.64 o 
  -5  -1   8       37.45       39.62      8.54 o 
  -4  -1   8      515.72      466.87     19.81 o 
  -3  -1   8      174.73      154.71     11.61 o 
  -2  -1   8     1142.53     1158.46     30.05 o 
  -1  -1   8      183.30      174.27      6.88 o 
   0  -1   8     1451.24     1481.65     22.07 o 
   1  -1   8      782.49      757.37     15.83 o 
   2  -1   8        4.77       10.59      6.83 o 
   3  -1   8      293.71      286.88     17.76 o 
   4  -1   8      135.48      135.59     16.73 o 
   5  -1   8      183.79      184.43     17.42 o 
   6  -1   8        7.42       13.32     10.59 o 
  -8   0   8       42.36       40.30     11.27 o 
  -7   0   8       67.13       65.91     12.98 o 
  -6   0   8       28.22       28.69      8.88 o 
  -5   0   8       54.74       41.49     11.95 o 
  -4   0   8     1715.79     1739.71     27.86 o 
  -3   0   8      307.16      310.11     10.97 o 
  -2   0   8        0.53       -1.02      4.78 o 
  -1   0   8       58.00       54.30      8.54 o 
   0   0   8      830.61      817.96     26.64 o 
   1   0   8      238.41      238.39     15.03 o 
   2   0   8       10.88        5.12      6.15 o 
   3   0   8      205.23      193.99     15.71 o 
   4   0   8        8.22       18.78      9.90 o 
   5   0   8      138.34      168.71     19.13 o 
   6   0   8        5.59       -1.71      9.56 o 
  -8   1   8       41.29       38.25     11.61 o 
  -7   1   8       32.36       17.76      9.22 o 
  -6   1   8        1.17       -4.10      5.81 o 
  -5   1   8        1.80        0.56      3.74 o 
  -4   1   8     1142.61     1260.90     23.68 o 
  -3   1   8      120.92      114.73      7.47 o 
  -2   1   8       17.66       13.07      4.22 o 
  -1   1   8       64.48       62.16      9.56 o 
   0   1   8      804.84      805.67     27.32 o 
   1   1   8      584.78      602.80     24.25 o 
   2   1   8      170.65      142.76     15.37 o 
   3   1   8      207.65      181.35     16.39 o 
   4   1   8        3.58        3.07      9.22 o 
   5   1   8       47.93       39.62     12.98 o 
  -8   2   8       90.82       76.16     14.69 o 
  -7   2   8       12.20       -3.42      8.20 o 
  -6   2   8       74.78       64.60      7.87 o 
  -5   2   8      137.58      125.90      9.27 o 
  -4   2   8      478.24      492.29     15.06 o 
  -3   2   8      223.20      227.24     10.26 o 
  -2   2   8       13.37       12.98      4.59 o 
  -1   2   8        3.59       -0.73      3.60 o 
   0   2   8       91.23      117.14     13.66 o 
   1   2   8      224.06      241.80     16.73 o 
   2   2   8       14.09        6.49      7.86 o 
   3   2   8      107.13      126.02     16.73 o 
   4   2   8        7.13       -4.10      8.88 o 
   5   2   8      100.22      122.61     19.47 o 
  -8   3   8      243.15      298.84     22.54 o 
  -7   3   8       17.93       14.69      9.56 o 
  -6   3   8       57.04       58.48     15.88 o 
  -5   3   8       23.76       25.10      6.15 o 
  -4   3   8      467.49      490.18     15.93 o 
  -3   3   8      317.73      333.71     12.92 o 
  -2   3   8        5.04       -3.61      3.69 o 
  -1   3   8       37.59       26.73      9.05 o 
   0   3   8        0.25       -4.84      4.22 o 
   1   3   8        4.03        0.68      7.17 o 
   2   3   8      107.19      101.78     14.69 o 
   3   3   8       85.42       80.94     14.34 o 
   4   3   8       75.46       90.50     16.05 o 
  -7   4   8       19.04       19.99      6.76 o 
  -6   4   8        7.21       -0.27      5.33 o 
  -5   4   8       19.86       16.08      6.22 o 
  -4   4   8      284.37      298.30     14.00 o 
  -3   4   8      359.51      345.92     13.88 o 
  -2   4   8       10.58        3.76      7.17 o 
  -1   4   8       92.04       62.59      8.55 o 
   0   4   8        8.33        3.76      5.67 o 
   1   4   8       35.51       29.37      9.56 o 
   2   4   8       33.19       35.52     11.61 o 
   3   4   8      243.66      283.13     20.49 o 
  -6   5   8        4.45        1.31      6.15 o 
  -5   5   8       17.17        8.20      6.04 o 
  -4   5   8      203.07      198.09     17.42 o 
  -3   5   8      450.56      451.04     18.95 o 
  -2   5   8      110.15      118.40     11.11 o 
  -1   5   8      307.24      291.07     16.22 o 
   0   5   8       40.31       31.01      7.36 o 
   1   5   8        3.81       -5.81      6.83 o 
  -5   6   8       43.86       31.08     11.61 o 
  -4   6   8       30.61       38.09      8.29 o 
  -3   6   8      123.42      145.98     23.57 o 
  -2   6   8       55.44       68.01      9.67 o 
  -1   6   8      164.03      160.51     16.73 o 
  -1 -11   9       39.81       21.52     11.61 o 
   0 -11   9      143.68      170.76     18.78 o 
   1 -11   9        9.90        1.02     10.25 o 
   2 -11   9       88.69       83.33     15.03 o 
   3 -11   9       26.98       30.40     11.61 o 
   4 -11   9      112.19      150.96     19.47 o 
  -3 -10   9       88.80       83.33     16.05 o 
  -2 -10   9      198.86      208.67     18.44 o 
  -1 -10   9      157.67      147.88     17.76 o 
   0 -10   9      592.27      568.30     27.32 o 
   1 -10   9        0.59      -11.78      7.86 o 
   2 -10   9      251.58      228.82     18.10 o 
   3 -10   9       16.15       -0.34      9.22 o 
   4 -10   9      209.97      209.36     17.76 o 
   5 -10   9       64.55       69.67     13.66 o 
  -4  -9   9       12.41       -6.15      8.54 o 
  -3  -9   9      136.16      117.83     16.39 o 
  -2  -9   9      240.82      229.85     18.44 o 
  -1  -9   9      433.77      422.13     23.22 o 
   0  -9   9      576.32      569.33     26.64 o 
   1  -9   9       62.04       50.20     11.95 o 
   2  -9   9      236.54      217.21     17.08 o 
   3  -9   9        4.85        0.34      7.86 o 
   4  -9   9      231.72      255.12     18.44 o 
   5  -9   9      175.93      175.55     15.71 o 
   6  -9   9        1.37       10.59      9.56 o 
  -5  -8   9        5.76       14.34      9.90 o 
  -4  -8   9      111.06      135.59     17.42 o 
  -3  -8   9        6.41       -2.05      6.83 o 
  -2  -8   9       61.01       51.91     11.27 o 
  -1  -8   9      380.77      365.44     21.17 o 
   0  -8   9     1086.03     1021.17     33.81 o 
   1  -8   9       14.08       15.03      7.86 o 
   2  -8   9       14.37        8.20      7.17 o 
   3  -8   9       21.17       12.98      8.54 o 
   4  -8   9       83.19       94.94     13.32 o 
   5  -8   9      100.20      131.15     15.37 o 
   6  -8   9       57.83       57.72     12.98 o 
   7  -8   9       79.86       85.38     15.03 o 
  -6  -7   9       42.12       54.29      8.51 o 
  -5  -7   9      102.05      109.51     10.24 o 
  -4  -7   9      247.92      242.38     11.62 o 
  -3  -7   9       56.09       16.39      8.88 o 
  -2  -7   9      115.68      123.29     14.00 o 
  -1  -7   9      106.95       98.36     12.98 o 
   0  -7   9      390.78      390.03     19.47 o 
   1  -7   9      677.40      663.93     24.59 o 
   2  -7   9       66.95       76.16     11.95 o 
   3  -7   9      144.51      140.71     12.98 o 
   4  -7   9       76.97       72.75     11.61 o 
   5  -7   9      364.38      403.00     21.52 o 
   6  -7   9      144.71      144.47     16.73 o 
   7  -7   9      310.00      331.62     21.86 o 
  -6  -6   9       74.89      113.15     11.27 o 
  -5  -6   9      102.53      110.94      9.90 o 
  -4  -6   9      316.63      338.78     12.77 o 
  -3  -6   9        7.70       -0.63      3.69 o 
  -2  -6   9       19.61       10.55      4.42 o 
  -1  -6   9        2.99        3.18      3.77 o 
   0  -6   9      424.76      418.75     16.56 o 
   1  -6   9      527.48      545.71     21.00 o 
   2  -6   9       78.65       77.19     10.59 o 
   3  -6   9      465.29      463.11     20.15 o 
   4  -6   9        7.74       -3.07      6.49 o 
   5  -6   9      593.68      604.51     25.61 o 
   6  -6   9      203.50      175.55     16.73 o 
   7  -6   9      246.64      255.12     20.15 o 
  -7  -5   9       13.06       14.34     10.25 o 
  -6  -5   9      154.84      136.70     10.55 o 
  -5  -5   9      215.41      190.04     10.02 o 
  -4  -5   9      374.26      378.59     13.04 o 
  -3  -5   9       96.34       98.17      8.07 o 
  -2  -5   9        0.63       -3.06      3.25 o 
  -1  -5   9      150.02      126.13     15.54 o 
   0  -5   9      584.80      595.22     15.54 o 
   1  -5   9      608.18      559.89     22.54 o 
   2  -5   9        7.97        9.37      6.49 o 
   3  -5   9      494.88      496.34     20.15 o 
   4  -5   9       24.97       19.47      5.55 o 
   5  -5   9      189.88      184.93     15.71 o 
   6  -5   9       72.24       53.19      9.05 o 
   7  -5   9      140.40      113.73     17.76 o 
  -7  -4   9        0.17       -3.42      7.86 o 
  -6  -4   9      189.95      155.05     14.00 o 
  -5  -4   9      181.64      167.69     14.00 o 
  -4  -4   9      385.04      415.85     12.98 o 
  -3  -4   9      325.25      323.68     11.61 o 
  -2  -4   9       23.52       19.83     10.59 o 
  -1  -4   9       46.39       38.54      6.32 o 
   0  -4   9      191.28      192.45      7.97 o 
   1  -4   9       57.66       55.00      5.67 o 
   2  -4   9       17.44       15.01      4.44 o 
   3  -4   9      360.50      364.11     12.31 o 
   4  -4   9        0.32        4.96      4.95 o 
   5  -4   9      135.06      142.87     10.35 o 
   6  -4   9       35.78       16.05      9.90 o 
   7  -4   9       56.70       40.98     13.32 o 
  -7  -3   9       86.63      101.78     15.37 o 
  -6  -3   9       22.25       26.98      9.56 o 
  -5  -3   9        5.73        3.76      6.83 o 
  -4  -3   9      398.63      385.93     18.78 o 
  -3  -3   9      679.69      684.76     23.57 o 
  -2  -3   9      180.54      174.36      8.09 o 
  -1  -3   9      373.19      384.14     11.08 o 
   0  -3   9        3.79        3.23      3.11 o 
   1  -3   9      758.09      754.32     15.99 o 
   2  -3   9      170.25      183.51      8.68 o 
   3  -3   9      793.71      787.85     30.74 o 
   4  -3   9      217.68      205.94     16.05 o 
   5  -3   9       16.44       20.49      9.22 o 
   6  -3   9        0.18       -2.39      8.54 o 
   7  -3   9       28.04       13.32     11.95 o 
  -8  -2   9      229.48      254.10     19.81 o 
  -7  -2   9      141.35      156.42     17.42 o 
  -6  -2   9        7.74        8.88      7.51 o 
  -5  -2   9        1.62       -2.05      5.46 o 
  -4  -2   9     1281.44     1243.16     34.49 o 
  -3  -2   9     1568.59     1553.27     37.91 o 
  -2  -2   9     1354.86     1432.03     35.18 o 
  -1  -2   9     1267.22     1268.51     20.81 o 
   0  -2   9        4.89        7.78      3.45 o 
   1  -2   9      874.52      871.40     17.54 o 
   2  -2   9      896.94      937.15     28.18 o 
   3  -2   9      270.47      286.20     17.76 o 
   4  -2   9      260.51      267.08     18.78 o 
   5  -2   9       79.19       71.04     14.00 o 
   6  -2   9       70.17       59.08     14.69 o 
  -8  -1   9      170.01      172.47     16.73 o 
  -7  -1   9      162.88      161.54     15.37 o 
  -6  -1   9       27.16       26.30      9.90 o 
  -5  -1   9        6.27       -2.39      5.81 o 
  -4  -1   9        7.28        4.78      5.81 o 
  -3  -1   9      600.03      594.60     22.54 o 
  -2  -1   9      657.25      683.74     23.91 o 
  -1  -1   9     1239.97     1218.57     32.79 o 
   0  -1   9      141.47      149.59     11.95 o 
   1  -1   9      244.80      236.88      9.56 o 
   2  -1   9       35.23       32.10      9.22 o 
   3  -1   9      104.85      115.44     15.37 o 
   4  -1   9      204.71      199.11     17.42 o 
   5  -1   9       64.38       67.96     14.69 o 
   6  -1   9       38.53       55.33     14.69 o 
  -8   0   9       97.52      107.24     16.39 o 
  -7   0   9      208.11      219.60     18.10 o 
  -6   0   9       43.70       52.25     10.93 o 
  -5   0   9       96.21      114.93      8.85 o 
  -4   0   9      285.00      286.92     11.42 o 
  -3   0   9        1.79       -4.78      4.44 o 
  -2   0   9      141.18      139.69     11.95 o 
  -1   0   9      563.34      562.16     22.54 o 
   0   0   9      604.80      580.94     23.57 o 
   1   0   9      116.85      141.73     14.69 o 
   2   0   9       35.00       12.64      8.54 o 
   3   0   9       99.77      115.10     16.39 o 
   4   0   9      530.77      558.40     28.01 o 
   5   0   9       56.19       28.35     11.61 o 
  -8   1   9       26.95       41.67     12.30 o 
  -7   1   9      217.96      244.53     19.81 o 
  -6   1   9        4.12        3.42      7.86 o 
  -5   1   9      120.18      131.17      9.82 o 
  -4   1   9       26.13       18.44      5.31 o 
  -3   1   9      341.66      307.13     12.07 o 
  -2   1   9       74.47       80.60     11.27 o 
  -1   1   9      313.79      314.55     17.42 o 
   0   1   9      305.58      316.94     18.78 o 
   1   1   9        7.73        5.12      6.83 o 
   2   1   9        0.05       -3.76      6.83 o 
   3   1   9       85.12       76.84     14.00 o 
   4   1   9      207.30      205.94     18.78 o 
   5   1   9       25.22        9.22     11.61 o 
  -7   2   9      265.64      300.89     21.52 o 
  -6   2   9       64.95       83.70     12.98 o 
  -5   2   9      247.61      244.85     12.98 o 
  -4   2   9      216.30      204.21     11.61 o 
  -3   2   9       15.82       25.32      5.78 o 
  -2   2   9       24.78       25.59      5.81 o 
  -1   2   9      224.42      224.04     15.71 o 
   0   2   9      291.69      297.47     18.78 o 
   1   2   9      103.33       71.04     12.64 o 
   2   2   9       87.56       91.87     14.69 o 
   3   2   9       18.11       10.59      9.22 o 
   4   2   9       31.99       22.54     11.95 o 
  -7   3   9      201.90      218.58     19.47 o 
  -6   3   9      130.00      133.01     15.71 o 
  -5   3   9      356.42      323.08     14.36 o 
  -4   3   9      620.66      597.16     18.60 o 
  -3   3   9       70.73       53.62     11.78 o 
  -2   3   9        3.09        0.00      4.83 o 
  -1   3   9      228.03      200.58     12.81 o 
   0   3   9      767.31      778.00     30.74 o 
   1   3   9      129.40      129.44     17.08 o 
   2   3   9       39.68       38.59     11.61 o 
   3   3   9       33.93       22.88     10.93 o 
  -6   4   9       24.36       21.63      7.20 o 
  -5   4   9      170.85      180.31     11.58 o 
  -4   4   9      298.43      260.94     13.04 o 
  -3   4   9        4.98        3.20      5.67 o 
  -2   4   9       34.97       25.68      7.34 o 
  -1   4   9       62.49       57.67      8.75 o 
   0   4   9      332.09      314.89     20.15 o 
   1   4   9       73.51       75.48     14.69 o 
   2   4   9       29.03       19.47     11.27 o 
  -5   5   9       70.46       64.58      9.41 o 
  -4   5   9      244.83      242.69     13.60 o 
  -3   5   9       14.96       16.08      6.99 o 
  -2   5   9        4.63       -7.22      5.40 o 
  -1   5   9        4.21       -5.23      7.68 o 
   0   5   9       51.40       53.96     12.30 o 
   0 -11  10       14.01       11.27     10.93 o 
   1 -11  10       17.22       21.86     11.95 o 
   2 -11  10        0.96      -12.81      8.54 o 
   3 -11  10        0.43       -2.39     10.25 o 
  -2 -10  10        4.34        1.02      9.22 o 
  -1 -10  10        7.67       -4.44      9.22 o 
   0 -10  10       34.91       20.49     10.93 o 
   1 -10  10      244.01      231.90     19.13 o 
   2 -10  10      132.95      145.49     17.42 o 
   3 -10  10       38.24       48.84     13.66 o 
   4 -10  10        3.74        6.15     10.25 o 
   5 -10  10        3.20        4.44     10.59 o 
  -3  -9  10      189.10      190.91     17.76 o 
  -2  -9  10       83.94       76.16     14.00 o 
  -1  -9  10       58.56       50.20     12.30 o 
   0  -9  10        8.56        0.68      8.20 o 
   1  -9  10      643.83      664.61     28.35 o 
   2  -9  10      140.93      130.12     16.05 o 
   3  -9  10       78.76       66.60     13.32 o 
   4  -9  10      160.45      192.62     17.08 o 
   5  -9  10        7.88       15.37     10.25 o 
   6  -9  10       22.79       11.61     10.93 o 
  -4  -8  10       47.42       29.37     10.25 o 
  -3  -8  10      205.42      220.29     18.10 o 
  -2  -8  10       29.53       26.64     10.59 o 
  -1  -8  10      373.06      371.24     21.52 o 
   0  -8  10       96.52       92.90     13.32 o 
   1  -8  10      130.51      123.63     14.69 o 
   2  -8  10       58.76       58.74     11.27 o 
   3  -8  10      181.91      182.72     15.71 o 
   4  -8  10      283.00      311.47     19.47 o 
   5  -8  10       10.73       15.03      8.88 o 
   6  -8  10        9.48        5.81     10.93 o 
  -5  -7  10       83.23       92.48      9.78 o 
  -4  -7  10       18.93       10.25      8.20 o 
  -3  -7  10      133.29      134.90     15.71 o 
  -2  -7  10        1.44       -8.54      5.81 o 
  -1  -7  10      130.44      117.14     14.00 o 
   0  -7  10      102.89      111.34     12.98 o 
   1  -7  10      216.52      180.33     14.00 o 
   2  -7  10       88.90       68.65     10.93 o 
   3  -7  10      299.36      331.62     18.78 o 
   4  -7  10      256.16      275.27     18.10 o 
   5  -7  10        0.82      -11.27      7.51 o 
   6  -7  10        2.14        2.39      9.56 o 
  -6  -6  10       19.00       18.44      9.56 o 
  -5  -6  10      149.19      144.52      9.52 o 
  -4  -6  10        0.01       -5.90      3.94 o 
  -3  -6  10      185.91      174.68      9.38 o 
  -2  -6  10       25.67       24.55     11.61 o 
  -1  -6  10      266.91      251.27     16.39 o 
   0  -6  10      155.35      145.96      7.87 o 
   1  -6  10      154.02      144.14      9.73 o 
   2  -6  10       32.07       24.93      7.86 o 
   3  -6  10        2.30        1.71      6.49 o 
   4  -6  10      118.71      144.12     13.66 o 
   5  -6  10        4.49        6.49      8.54 o 
   6  -6  10        0.92        1.02      8.54 o 
  -6  -5  10       42.15       38.93     10.93 o 
  -5  -5  10      152.36      135.93     15.37 o 
  -4  -5  10        0.43       -2.90      4.27 o 
  -3  -5  10      175.60      156.65     10.76 o 
  -2  -5  10       27.71       22.45      7.51 o 
  -1  -5  10      229.95      262.82     10.35 o 
   0  -5  10      801.02      856.62     18.09 o 
   1  -5  10        2.61       -2.23      3.60 o 
   2  -5  10       21.53       18.75      4.95 o 
   3  -5  10       56.81       46.96      8.71 o 
   4  -5  10      182.61      181.41     13.66 o 
   5  -5  10       17.46       16.53     14.17 o 
   6  -5  10       80.46       92.38     10.74 o 
  -7  -4  10      108.65      145.15     17.76 o 
  -6  -4  10      102.47       86.41     14.00 o 
  -5  -4  10      414.38      410.86     21.17 o 
  -4  -4  10      268.32      270.15     16.73 o 
  -3  -4  10       25.20        9.90      6.83 o 
  -2  -4  10       29.41       19.90      7.34 o 
  -1  -4  10      295.84      280.24     10.76 o 
   0  -4  10      528.61      542.63     14.11 o 
   1  -4  10      126.47      111.17      9.22 o 
   2  -4  10       78.90       78.14      7.23 o 
   3  -4  10       20.99       20.21      5.30 o 
   4  -4  10      244.63      252.94     11.94 o 
   5  -4  10       80.08      101.79     10.59 o 
   6  -4  10       39.49       33.89      8.68 o 
  -7  -3  10       93.94       98.36     15.37 o 
  -6  -3  10      119.39      135.93     16.05 o 
  -5  -3  10      220.23      207.31     15.71 o 
  -4  -3  10      326.62      346.65     18.44 o 
  -3  -3  10      259.99      239.07     15.03 o 
  -2  -3  10      122.24      112.70     10.93 o 
  -1  -3  10       85.52      104.85     11.95 o 
   0  -3  10     1641.91     1684.36     26.59 o 
   1  -3  10       71.14       62.40      7.17 o 
   2  -3  10      134.30      145.06      9.02 o 
   3  -3  10      133.74      125.96      9.09 o 
   4  -3  10      145.26      139.96     10.31 o 
   5  -3  10       50.00       51.23     13.66 o 
   6  -3  10       30.09       32.79     12.64 o 
  -7  -2  10      117.01      144.47     17.42 o 
  -6  -2  10        7.18        6.83      9.22 o 
  -5  -2  10       80.48       93.24     13.32 o 
  -4  -2  10       21.38       20.83      7.86 o 
  -3  -2  10      265.51      256.15     15.37 o 
  -2  -2  10       82.39       71.04     10.59 o 
  -1  -2  10      103.34      115.10     12.30 o 
   0  -2  10      746.38      778.00     26.64 o 
   1  -2  10      306.37      296.41     10.83 o 
   2  -2  10      151.79      143.17      8.65 o 
   3  -2  10      130.21      142.12      9.43 o 
   4  -2  10       99.59      100.07     15.03 o 
   5  -2  10        2.60       -1.71      8.88 o 
  -7  -1  10       21.43        1.71      8.20 o 
  -6  -1  10        2.21       -7.51      6.15 o 
  -5  -1  10       90.82       97.34     13.66 o 
  -4  -1  10      116.21      108.61     13.66 o 
  -3  -1  10       16.03        2.39      6.15 o 
  -2  -1  10      692.06      742.48     26.64 o 
  -1  -1  10      170.00      175.55     13.66 o 
   0  -1  10      216.07      203.89     14.34 o 
   1  -1  10       83.49       96.99     12.98 o 
   2  -1  10      332.29      311.13     19.13 o 
   3  -1  10      153.09      159.84     15.03 o 
   4  -1  10       29.85       44.06     12.30 o 
   5  -1  10        0.46       -8.20      7.86 o 
  -7   0  10        1.45      -10.25      6.83 o 
  -6   0  10        6.91        0.00      7.17 o 
  -5   0  10      127.44      136.61     15.71 o 
  -4   0  10      240.41      239.41     16.39 o 
  -3   0  10       52.54       34.15      8.88 o 
  -2   0  10      138.69      161.54     13.66 o 
  -1   0  10       19.18        0.68      6.49 o 
   0   0  10      221.96      208.33     15.37 o 
   1   0  10      169.44      156.42     15.03 o 
   2   0  10       73.24       91.53     14.00 o 
   3   0  10      133.64      164.62     19.13 o 
   4   0  10        8.26        5.46      9.22 o 
  -7   1  10        1.48       -1.37      8.88 o 
  -6   1  10       15.35        8.54      9.22 o 
  -5   1  10        7.98        2.00      5.05 o 
  -4   1  10      435.37      455.50     26.81 o 
  -3   1  10      223.76      251.36     17.42 o 
  -2   1  10      101.61       93.58     12.98 o 
  -1   1  10      170.81      181.01     15.37 o 
   0   1  10      135.47      148.22     16.39 o 
   1   1  10      101.62      116.80     15.37 o 
   2   1  10        7.34       -3.07      7.86 o 
   3   1  10       34.99       16.05     10.93 o 
   4   1  10        7.63        2.39      9.90 o 
  -6   2  10       69.47       60.79     12.98 o 
  -5   2  10        0.98       -2.60      8.03 o 
  -4   2  10      332.12      326.66     14.24 o 
  -3   2  10      180.85      213.74     11.58 o 
  -2   2  10      237.12      239.41     17.76 o 
  -1   2  10      272.36      274.59     18.44 o 
   0   2  10       29.98       30.05     10.59 o 
   1   2  10       62.62       39.62     11.95 o 
   2   2  10        1.95       -7.51      8.20 o 
   3   2  10       71.35       67.28     15.03 o 
  -6   3  10       57.21       45.88      8.79 o 
  -5   3  10        8.17       -1.04      5.43 o 
  -4   3  10      132.79      134.17     15.20 o 
  -3   3  10       30.06       35.84      7.72 o 
  -2   3  10      186.34      171.10     11.21 o 
  -1   3  10      339.19      345.29     21.86 o 
   0   3  10        0.41       -3.42      7.86 o 
   1   3  10        1.43       -1.71      8.54 o 
  -4   4  10        0.04       -2.43      5.82 o 
  -3   4  10       48.76       46.30      8.65 o 
  -2   4  10      136.86      105.69     11.32 o 
  -1   4  10      320.69      330.94     21.52 o 
   0   4  10       74.00       72.40     15.03 o 
  -1 -10  11       91.16       97.68     16.39 o 
   0 -10  11      184.15      185.45     18.10 o 
   1 -10  11      138.00      137.64     17.76 o 
   2 -10  11      117.04      106.90     17.42 o 
   3 -10  11       64.84       54.99     14.00 o 
   4 -10  11      163.10      188.52     18.10 o 
  -3  -9  11        0.34        2.05      8.20 o 
  -2  -9  11        8.01       11.95      9.56 o 
  -1  -9  11        0.41       -0.68      8.54 o 
   0  -9  11      261.13      242.49     18.78 o 
   1  -9  11      231.97      251.36     18.78 o 
   2  -9  11      151.18      174.52     18.10 o 
   3  -9  11       67.13       59.77     13.32 o 
   4  -9  11       18.86       18.78     10.93 o 
   5  -9  11       22.51       18.10     10.25 o 
  -4  -8  11      131.77      123.29     16.39 o 
  -3  -8  11       55.70       47.13     11.95 o 
  -2  -8  11       68.51       79.23     13.66 o 
  -1  -8  11        3.63        1.02      7.86 o 
   0  -8  11      235.68      212.77     17.08 o 
   1  -8  11       86.89       63.18     12.30 o 
   2  -8  11       34.75       39.96     11.61 o 
   3  -8  11      143.77      167.01     17.76 o 
   4  -8  11        1.80        7.51      9.22 o 
   5  -8  11        5.63        1.02      9.22 o 
  -4  -7  11      242.19      231.90     17.42 o 
  -3  -7  11      151.04      166.67     17.42 o 
  -2  -7  11       19.06       15.37      7.86 o 
  -1  -7  11        0.72        2.73      6.83 o 
   0  -7  11      106.66      107.58     14.00 o 
   1  -7  11        6.05        4.44      7.17 o 
   2  -7  11       62.36       67.96     11.61 o 
   3  -7  11      282.94      277.66     17.76 o 
   4  -7  11        9.09        9.56      8.88 o 
   5  -7  11       10.67       -0.68      8.88 o 
  -5  -6  11       30.70       22.88      9.56 o 
  -4  -6  11      469.10      456.96     21.86 o 
  -3  -6  11      274.12      235.56     13.49 o 
  -2  -6  11       62.12       65.05      8.37 o 
  -1  -6  11       35.22       33.22      6.02 o 
   0  -6  11       40.26       50.96     13.49 o 
   1  -6  11       64.63       64.62      8.54 o 
   2  -6  11      178.22      177.25     14.00 o 
   3  -6  11      155.80      144.81     13.66 o 
   4  -6  11        4.62       -2.39      7.17 o 
   5  -6  11        0.70       -8.20      7.17 o 
  -6  -5  11       17.15        7.86      8.54 o 
  -5  -5  11        3.98        2.05      7.86 o 
  -4  -5  11      526.55      526.29     23.91 o 
  -3  -5  11      329.72      327.87     18.10 o 
  -2  -5  11       53.25       61.15      7.73 o 
  -1  -5  11      421.73      434.72     18.95 o 
   0  -5  11       34.12       26.05     11.61 o 
   1  -5  11      117.34      113.98      8.02 o 
   2  -5  11       45.45       40.96      8.88 o 
   3  -5  11      191.48      216.03     10.86 o 
   4  -5  11       14.72       22.20      6.52 o 
   5  -5  11       11.67        0.99      5.43 o 
  -6  -4  11      115.28      130.81     16.39 o 
  -5  -4  11       50.64       53.28     11.95 o 
  -4  -4  11      173.22      183.40     14.69 o 
  -3  -4  11      148.34      155.40     13.32 o 
  -2  -4  11      619.65      626.02     23.91 o 
  -1  -4  11      677.80      665.98     24.25 o 
   0  -4  11       59.97       55.90      6.85 o 
   1  -4  11       10.21        7.54      4.35 o 
   2  -4  11       69.72       61.75      7.29 o 
   3  -4  11      605.44      615.87     17.50 o 
   4  -4  11      280.48      292.62     13.16 o 
   5  -4  11       11.97       11.74      6.51 o 
  -6  -3  11       74.12       77.53     13.66 o 
  -5  -3  11      109.06      127.05     15.37 o 
  -4  -3  11       20.23       14.00      7.86 o 
  -3  -3  11      133.12      123.97     11.95 o 
  -2  -3  11      431.76      412.91     19.81 o 
  -1  -3  11      871.21      854.85     28.35 o 
   0  -3  11      273.15      263.66     16.05 o 
   1  -3  11       61.89       70.01     10.93 o 
   2  -3  11       16.29       18.44      5.49 o 
   3  -3  11      433.11      442.04     15.30 o 
   4  -3  11      258.31      242.79     12.66 o 
   5  -3  11       10.55        6.45      6.99 o 
  -6  -2  11      132.72      143.44     17.42 o 
  -5  -2  11      288.64      269.81     18.78 o 
  -4  -2  11       13.53        7.17      7.51 o 
  -3  -2  11      127.30      131.83     14.34 o 
  -2  -2  11       20.11        7.51      6.83 o 
  -1  -2  11       82.06      111.00     13.66 o 
   0  -2  11      451.95      469.60     21.86 o 
   1  -2  11      111.57      111.34     14.00 o 
   2  -2  11       41.93       50.89     11.27 o 
   3  -2  11      131.41      167.01     17.76 o 
   4  -2  11      159.54      161.84     12.05 o 
   5  -2  11       12.05       15.03     11.95 o 
  -6  -1  11       74.03       88.11     15.37 o 
  -5  -1  11      388.97      388.66     22.20 o 
  -4  -1  11        0.58       -0.34      6.15 o 
  -3  -1  11      108.44      133.88     15.03 o 
  -2  -1  11       51.67       45.08      9.90 o 
  -1  -1  11      182.93      187.84     15.03 o 
   0  -1  11      170.81      161.54     14.00 o 
   1  -1  11       16.09       21.86      9.22 o 
   2  -1  11       78.33       78.89     13.32 o 
   3  -1  11      133.41      136.27     17.76 o 
   4  -1  11      153.29      185.79     20.49 o 
  -6   0  11       51.07       61.48     13.66 o 
  -5   0  11      299.63      321.38     20.83 o 
  -4   0  11        0.69        1.37      6.83 o 
  -3   0  11        9.11        4.44      6.83 o 
  -2   0  11        2.01       -4.10      6.83 o 
  -1   0  11      313.18      327.87     20.15 o 
   0   0  11      222.11      255.80     18.10 o 
   1   0  11        6.64       -1.71      8.20 o 
   2   0  11       47.70       41.67     12.64 o 
   3   0  11        0.00       -4.44      9.22 o 
  -6   1  11       60.03       62.50     13.66 o 
  -5   1  11      425.51      430.33     24.93 o 
  -4   1  11      161.45      153.35     17.76 o 
  -3   1  11       50.09       47.13     11.95 o 
  -2   1  11      155.32      155.05     15.03 o 
  -1   1  11       26.68       20.15      9.22 o 
   0   1  11       99.68       96.31     15.03 o 
   1   1  11      152.59      157.10     18.44 o 
   2   1  11      211.57      198.43     18.78 o 
  -5   2  11      214.10      225.54     14.17 o 
  -4   2  11      249.08      270.75     13.77 o 
  -3   2  11       61.71       44.06     11.27 o 
  -2   2  11      137.21      121.93     16.39 o 
  -1   2  11        0.42       -0.34      8.54 o 
   0   2  11      194.85      189.21     17.42 o 
   1   2  11      114.81      103.48     16.39 o 
  -4   3  11      106.39      118.09     11.34 o 
  -3   3  11       30.60       42.20      8.68 o 
  -2   3  11       98.94       75.14     14.34 o 
  -1   3  11        7.69       -1.37      9.22 o 
   0 -10  12        4.05        0.00      9.90 o 
   1 -10  12        2.31       -7.51      8.88 o 
   2 -10  12        6.68        3.07     10.59 o 
  -2  -9  12        5.99        1.37      8.54 o 
  -1  -9  12      143.37      161.54     18.78 o 
   0  -9  12        4.41       -6.15      8.54 o 
   1  -9  12        2.06        2.73      9.22 o 
   2  -9  12       15.24        4.10      9.90 o 
   3  -9  12      220.68      211.41     18.78 o 
   4  -9  12      130.56      161.88     19.13 o 
  -3  -8  12        0.95        5.81      9.22 o 
  -2  -8  12        2.24       -5.81      6.83 o 
   0  -8  12       21.91       12.64      8.54 o 
   1  -8  12        0.24       -5.12      6.83 o 
   2  -8  12        1.95        2.05      7.86 o 
   3  -8  12      137.26      159.84     17.76 o 
   4  -8  12      133.23      153.69     18.10 o 
  -2  -7  12       13.52        0.00      7.86 o 
  -1  -7  12      385.07      360.65     21.52 o 
   0  -7  12      130.45      160.86     15.37 o 
   1  -7  12        0.60       -9.73      6.49 o 
   2  -7  12       86.33      114.75     14.69 o 
   3  -7  12       62.31       43.37     11.27 o 
   4  -7  12      112.08      114.41     15.03 o 
  -5  -6  12      164.55      190.57     16.39 o 
  -4  -6  12       29.05       29.71     10.59 o 
  -3  -6  12       39.88       48.84     10.93 o 
  -2  -6  12        1.14        0.68      6.49 o 
  -1  -6  12      244.57      248.18     23.22 o 
   0  -6  12      148.57      148.63      9.24 o 
   1  -6  12       24.46       17.61      5.67 o 
   2  -6  12      149.26      116.46     14.00 o 
   3  -6  12        5.16        8.54      7.86 o 
   4  -6  12       71.66       98.02     14.69 o 
   5  -6  12        4.72       -0.68      9.90 o 
  -5  -5  12      186.16      204.92     16.73 o 
  -4  -5  12      250.22      232.92     16.73 o 
  -3  -5  12       69.11       84.02     12.64 o 
  -2  -5  12       74.02       70.35     11.95 o 
  -1  -5  12      253.57      217.55     14.69 o 
   0  -5  12      417.65      413.25     19.47 o 
   1  -5  12      100.82      105.17      9.17 o 
   2  -5  12      304.52      300.55     12.32 o 
   3  -5  12        1.45       -0.86      5.05 o 
   4  -5  12       37.01       42.36      7.82 o 
  -5  -4  12      190.03      204.23     16.73 o 
  -4  -4  12      157.43      184.77     15.71 o 
  -3  -4  12        1.08        0.00      6.83 o 
  -2  -4  12        2.78       -7.68      5.12 o 
  -1  -4  12      395.06      401.30     19.81 o 
   0  -4  12      412.14      411.88     20.49 o 
   1  -4  12       14.76       24.93      8.54 o 
   2  -4  12      347.07      371.69     13.63 o 
   3  -4  12       72.14       70.01      8.79 o 
   4  -4  12       20.92       17.99      6.88 o 
  -5  -3  12      190.88      206.62     17.08 o 
  -4  -3  12      105.32      129.78     15.37 o 
  -3  -3  12        1.93        1.02      6.49 o 
  -2  -3  12       31.13       28.69      8.88 o 
  -1  -3  12      112.31      117.14     14.34 o 
   0  -3  12        1.75       -0.68      6.83 o 
   1  -3  12       76.25       64.21     11.61 o 
   2  -3  12      188.46      188.87     15.71 o 
   3  -3  12      151.02      169.40     18.10 o 
   4  -3  12       16.42        9.31      6.51 o 
  -6  -2  12      112.07      119.53     16.73 o 
  -5  -2  12       57.92       64.55     12.98 o 
  -4  -2  12      203.08      197.06     16.39 o 
  -3  -2  12      170.07      168.03     14.69 o 
  -2  -2  12      105.51      107.24     14.00 o 
  -1  -2  12        0.45       -8.20      5.46 o 
   0  -2  12        2.56        0.34      6.49 o 
   1  -2  12        0.45        4.78      7.17 o 
   2  -2  12      104.02      105.53     16.05 o 
   3  -2  12      144.52      137.98     17.76 o 
  -5  -1  12       10.10        5.46      9.22 o 
  -4  -1  12      155.01      156.76     15.03 o 
  -3  -1  12       80.02       79.58     12.98 o 
  -2  -1  12      161.88      185.45     16.05 o 
  -1  -1  12       20.82       16.39      8.54 o 
   0  -1  12       22.77       26.98      9.56 o 
   1  -1  12        2.66        0.34      7.86 o 
   2  -1  12      117.05      127.05     17.42 o 
   3  -1  12      124.82      136.61     18.44 o 
  -5   0  12        2.38       15.37      9.56 o 
  -4   0  12       58.14       48.50     12.64 o 
  -3   0  12       74.01       51.23     11.95 o 
  -2   0  12      307.32      301.23     20.15 o 
  -1   0  12      328.46      337.09     21.17 o 
   0   0  12        3.51       -4.44      6.83 o 
   1   0  12        8.01       -2.73      8.54 o 
   2   0  12       53.38       84.02     15.37 o 
  -4   1  12       15.05        8.20      9.56 o 
  -3   1  12       67.39       69.67     13.66 o 
  -2   1  12      332.85      357.92     23.22 o 
  -1   1  12      184.08      190.23     17.76 o 
   0   1  12       43.12       52.60     12.98 o 
   1   1  12       22.45       18.44     11.27 o 
  -2   2  12       57.16       46.45     12.98 o 
   0  -9  13       26.83       15.37     10.59 o 
   1  -9  13        5.83       19.47     11.61 o 
   2  -9  13       43.68       37.57     11.95 o 
  -2  -8  13      147.38      171.79     19.47 o 
  -1  -8  13       76.78       68.31     13.66 o 
   0  -8  13       27.86       18.78     10.93 o 
   1  -8  13       29.67       12.64      9.56 o 
   2  -8  13       18.66       19.13     10.25 o 
   3  -8  13       40.50       40.98     12.30 o 
   0  -7  13       30.69        9.22      9.22 o 
   1  -7  13        4.07       -7.51      8.20 o 
   2  -7  13       42.95       38.59     10.59 o 
   3  -7  13      165.17      188.52     17.42 o 
  -4  -6  13        4.70        4.44      8.20 o 
  -3  -6  13        8.34        4.78      8.88 o 
  -2  -6  13      341.40      329.57     19.13 o 
  -1  -6  13      334.07      357.92     19.13 o 
   0  -6  13       20.98       20.15      9.22 o 
   1  -6  13       38.54       25.61      9.90 o 
   2  -6  13        8.13        9.56      9.22 o 
   3  -6  13      211.18      190.91     16.39 o 
  -4  -5  13        4.87       -1.02      8.88 o 
  -3  -5  13        1.21       -1.71      7.17 o 
  -2  -5  13       85.33       90.50     13.66 o 
  -1  -5  13      213.34      206.97     15.71 o 
   0  -5  13      128.80      141.05     15.71 o 
   1  -5  13      101.14      129.10     14.69 o 
   2  -5  13        0.66        8.88      8.20 o 
   3  -5  13       79.96       74.75      9.17 o 
  -4  -4  13        7.74        7.86      8.54 o 
  -3  -4  13       31.09       24.93     10.93 o 
  -2  -4  13        0.67       -3.42      7.51 o 
  -1  -4  13      245.40      243.51     17.08 o 
   0  -4  13       49.91       42.35     10.59 o 
   1  -4  13       18.77       14.34      8.54 o 
   2  -4  13      145.26      147.54     17.08 o 
   3  -4  13        2.58       -5.46      7.86 o 
  -4  -3  13       40.80       40.30     11.61 o 
  -3  -3  13      125.52      115.10     15.37 o 
  -2  -3  13        1.79       -3.76      6.83 o 
  -1  -3  13      496.16      453.89     23.22 o 
   0  -3  13        4.44       -6.83      6.83 o 
   1  -3  13        2.13        2.73      7.51 o 
   2  -3  13      121.36      120.56     16.05 o 
  -4  -2  13       27.45       44.74     12.98 o 
  -3  -2  13       54.91       64.55     12.98 o 
  -2  -2  13       24.74       17.08      9.90 o 
  -1  -2  13      319.35      348.02     21.86 o 
   0  -2  13        2.91        0.34      8.20 o 
   1  -2  13       26.30       34.15     10.93 o 
   2  -2  13       76.02       77.19     15.37 o 
  -4  -1  13       47.04       46.79     12.98 o 
  -3  -1  13      100.84      145.15     18.10 o 
  -2  -1  13        0.66        2.73      7.86 o 
  -1  -1  13       61.17       75.82     13.66 o 
   0  -1  13        2.60       -4.78      7.51 o 
   1  -1  13       57.83       54.99     13.66 o 
  -3   0  13      109.00      122.95     17.08 o 
  -2   0  13      156.13      139.00     18.78 o 
  -1   0  13        3.91       -2.05      8.54 o 
  -2  -6  14      126.13      149.59     16.73 o 
  -1  -6  14       22.35       18.44      9.56 o 
   0  -6  14      102.33      104.17     14.34 o 
  -2  -5  14       94.48      136.61     16.05 o 
  -1  -5  14       92.63       84.70     14.00 o 
   0  -5  14       55.30       71.04     12.30 o 
   1  -5  14      121.35      137.98     16.05 o 
  -2  -4  14      170.63      167.69     16.05 o 
  -1  -4  14       15.65       22.20     10.59 o 
   0  -4  14        1.32        2.05      8.54 o 
   1  -4  14       28.09       17.76      9.56 o 
  -2  -3  14      226.52      240.44     18.44 o 
  -1  -3  14       83.22       96.99     15.03 o 
   0  -3  14        0.47        9.90      9.56 o 
                                                 
